# Supplementary material for: In vitro organ culture protocol for intact urogenital systems supporting gonadal differentiation
Source: PLoS One. 2025 Jul 29;20(7):e0327930. doi: 10.1371/journal.pone.0327930 (PMC12306756; doi:10.1371/journal.pone.0327930)
Supplement: S2 File — Analysis was conducted using methods described in (21). The sample IDs correspond to incubation temperature (28 or 36), genotype (ZZ), replicate (1, 2 or 3). (CSV) [file pone.0327930.s002.csv]

Gene_ID	28_ZZ_rep1	28_ZZ_rep2	28_ZZ_rep3	36_ZZ_rep1	36_ZZ_rep2	36_ZZ_rep3
LOC110083043	323	360	481	398	558	421
PDSS2	319	593	311	447	262	493
BEND3	338	443	418	369	267	543
CUNH6orf203	418	983	471	457	687	826
CD24	131	542	104	793	48	128
QRSL1	777	1270	1150	1029	380	1055
RTN4IP1	677	1124	688	681	651	412
CRYBG1	186	825	312	1534	303	194
LOC110071260	8	11	19	0	19	16
ATG5	228	558	240	379	222	384
PRDM1	53	149	169	293	166	302
LOC110071925	0	0	0	0	0	0
PREP	826	3039	580	2013	1238	2706
POPDC3	28	52	84	4	31	31
BVES	536	868	1013	424	444	1143
LIN28B	1347	1255	1281	560	941	1809
HACE1	540	875	576	997	657	767
LOC110069772	90	14	148	0	71	8
LOC110077970	83	4	66	10	0	22
GRIK2	427	370	909	142	609	435
ASCC3	2536	3430	2857	2640	2187	3865
SIM1	24	7	28	407	50	40
PRDM13	0	0	0	0	13	0
CCNC	1040	1400	931	755	768	877
TSTD3	133	473	79	157	198	212
USP45	637	831	1137	606	728	1099
PNISR	8038	8100	9865	5377	8070	7961
COQ3	399	923	315	480	574	1272
FAXC	73	116	133	144	65	161
FBXL4	789	1324	847	775	714	1458
POU3F2	25	32	10	16	36	7
LOC110072891	3	1	16	16	6	0
MMS22L	233	454	324	235	196	364
KLHL32	838	934	978	535	205	281
NDUFAF4	338	828	86	243	255	362
GPR63	89	136	122	93	64	44
FHL5	1202	2599	261	79	42	338
UFL1	1691	2948	1348	1538	1447	2278
FUT9	61	34	46	18	45	79
MANEA	623	1174	457	1084	809	1680
LOC110080368	0	0	6	30	0	0
EPHA7	7114	7330	5662	4203	3915	15837
MAP3K7	1788	4989	1348	2519	1809	2864
LOC110080811	21	11	8	30	172	53
BACH2	1876	2106	2094	1107	1655	2307
GJA10	0	0	0	0	6	0
CASP8AP2	1547	1954	1868	1777	1858	2265
MDN1	12952	15909	18315	13298	8506	16318
LYRM2	19	181	38	0	15	89
ANKRD6	1207	1500	1612	366	833	1219
RRAGD	423	831	317	420	265	589
UBE2J1	1040	1839	425	558	453	867
LOC110073533	36	27	30	0	59	6
LOC110076336	2	10	7	3	34	0
LOC110076451	1038	1436	542	1120	538	808
LOC110081709	618	757	735	1022	488	806
SRSF12	1695	2628	1608	2872	2368	4764
PNRC1	1692	3177	907	1417	720	2283
RNGTT	1434	2552	851	1074	988	2301
CNR1	176	341	309	94	186	227
SPACA1	0	0	6	0	12	0
LOC110074779	0	2	5	14	4	26
AKIRIN2	1997	4346	1194	1326	1255	1326
ORC3	466	482	696	620	390	850
RARS2	561	481	1205	1021	654	1037
SLC35A1	695	1323	232	234	373	445
CFAP206	755	888	559	435	346	416
CUNH6orf163	39	12	67	8	26	80
SMIM8	59	213	55	186	60	104
GJB7	13	31	34	50	6	10
ZNF292	5493	4958	7181	5153	6761	6933
CGA	0	6	9	2	28	4
HTR1E	36	20	44	0	2	0
LOC110081413	0	0	0	0	0	0
LOC110077972	551	342	246	981	559	709
SYNCRIP	4173	8723	2786	3767	2771	6105
SNX14	1266	1909	1323	1613	940	1615
NT5E	125	136	52	94	64	82
LOC110079002	2	80	7	92	52	6
TBX18	242	276	241	140	93	1089
CEP162	1541	1776	2407	1271	1611	2506
MRAP2	6	6	8	0	29	0
LOC110078730	389	643	592	601	453	581
RIPPLY2	0	0	0	0	0	0
SNAP91	204	225	352	57	110	199
PRSS35	1413	2593	734	412	780	936
ME1	306	442	181	117	115	119
RWDD2A	303	492	183	71	119	137
PGM3	1035	2382	925	1081	902	1311
DOPEY1	1698	2270	3278	1454	2153	2271
UBE3D	358	590	811	156	245	502
TPBG	202	321	287	47	113	311
IBTK	2446	4652	2522	3624	2420	3904
FAM46A	852	1543	364	999	809	565
LOC110081262	0	0	0	0	13	0
BCKDHB	384	1318	205	704	526	657
LOC110081661	0	0	0	0	0	0
TTK	326	296	242	267	247	421
LOC110072008	4	6	5	9	15	0
LOC110072016	0	0	0	0	2	0
NOX3	0	0	0	0	0	0
TFB1M	267	552	234	313	159	422
CLDN20	0	2	32	14	0	26
TIAM2	1447	2329	2863	880	1447	1135
SCAF8	2759	3848	3141	2351	2469	4090
LOC110083783	0	0	0	0	8	0
CNKSR3	1336	4546	1701	1935	1640	2438
IPCEF1	79	228	96	118	6	219
LOC110084062	0	0	0	0	1	0
OPRM1	0	6	13	0	21	62
RGS17	204	349	177	430	388	405
LOC110084486	6	2	0	0	20	15
MTRF1L	868	1334	818	851	789	1065
FBXO5	62	46	50	131	56	76
VIP	1	25	4	53	63	0
MYCT1	117	530	74	129	42	62
SYNE1	4598	8430	13110	6781	10532	9613
ESR1	188	358	382	204	190	99
CCDC170	76	31	20	101	66	30
ARMT1	363	608	248	405	165	485
RMND1	811	895	1073	812	692	1128
ZBTB2	955	1367	512	1340	805	1840
AKAP12	8438	17025	5988	5948	6868	6899
MTHFD1L	562	1785	665	925	583	918
PLEKHG1	904	1575	905	1475	632	764
IYD	4	0	2	0	0	0
PPP1R14C	216	181	45	46	38	130
LRP11	283	1019	124	146	153	956
PCMT1	1612	2322	948	1456	1313	2013
NUP43	277	761	323	478	314	852
LOC110086885	21	74	31	45	70	14
LATS1	2701	4501	2322	2935	2406	4155
KATNA1	1262	2123	1055	1222	916	1716
GINM1	950	2208	671	1057	775	1495
PPIL4	896	1408	1318	947	624	1713
ZC3H12D	140	245	97	111	124	0
TAB2	1445	2297	1314	1810	1341	2451
UST	790	1031	479	745	718	1346
SASH1	1375	3083	1891	3692	2001	3210
LOC110087734	0	6	0	0	0	0
STXBP5	3491	3767	3819	3048	1496	5460
LOC110088163	33	14	38	0	15	59
ADGB	177	122	193	268	236	157
RAB32	2145	3680	685	2129	1107	2624
LOC110081952	8	5	0	35	105	10
GRM1	43	115	114	14	73	14
SHPRH	2261	3136	2983	2740	2354	3625
LOC110088699	0	4	1	26	52	0
FBXO30	1212	1749	1035	1572	966	2015
EPM2A	251	674	191	263	173	110
LOC110082401	0	0	0	0	30	4
UTRN	16931	18548	20680	13371	8614	21534
TRNAL-UAA	0	0	3	0	0	0
STX11	52	59	34	173	16	71
SF3B5	193	700	65	209	113	152
ZC2HC1B	4	3	12	0	2	19
LTV1	734	1405	432	805	663	864
PHACTR2	825	1919	796	952	946	1500
LOC110089513	496	1043	437	586	973	571
FUCA2	180	927	171	222	213	732
PEX3	331	564	366	586	518	975
ADAT2	268	500	254	346	298	248
AIG1	184	489	170	129	53	154
HIVEP2	4659	5727	4313	4382	3597	4092
ADGRG6	1565	975	1941	385	149	1379
VTA1	1424	3275	1035	1034	662	1153
LOC110082522	24	11	16	23	24	4
NMBR	68	68	44	182	75	0
LOC110081730	0	0	0	9	0	0
CITED2	1646	3019	855	591	374	1064
TXLNB	245	343	220	75	58	118
HECA	1564	1462	1566	1427	1484	2828
LOC110090999	115	338	211	93	120	183
ABRACL	199	601	117	460	41	390
REPS1	1911	2077	2183	1901	1120	1972
ECT2L	22	28	41	601	176	73
CCDC28A	317	736	222	1012	250	396
LOC110070551	31	62	39	186	20	40
NHSL1	1466	2937	2758	3181	1527	1991
HEBP2	427	880	243	204	183	715
ARFGEF3	7537	13074	5439	6918	2723	1785
PERP	277	942	117	511	399	791
LOC110081881	0	0	0	8	0	0
TNFAIP3	1358	2066	1138	923	516	627
OLIG3	0	0	3	0	0	0
LOC110071491	1153	2639	712	889	1148	1522
SLC35D3	215	336	132	14	193	66
PEX7	110	473	104	152	138	163
MAP3K5	1998	1950	1499	2379	1148	2049
LOC110071777	0	1	8	0	29	9
MAP7	200	900	226	214	110	296
LOC110082664	194	250	278	119	107	228
BCLAF1	5654	10059	6902	5131	4582	7429
MTFR2	260	390	204	425	321	470
PDE7B	874	826	1062	340	440	499
AHI1	912	1094	1735	1878	726	1817
LOC110071864	0	0	0	0	0	0
MYB	62	67	48	0	46	64
LOC110071893	6	22	10	48	7	0
HBS1L	1299	2975	1086	1447	1102	2334
ALDH8A1	26	622	23	235	16	0
SGK1	3856	9615	2759	2801	836	2104
SLC2A12	436	698	241	367	138	646
TCF21	276	1286	202	643	218	527
EYA4	180	171	198	69	450	83
LOC110071950	0	0	0	0	8	0
LOC110081774	2	2	8	0	39	0
RPS12	3399	17501	1359	8324	5525	10246
SLC18B1	283	464	128	98	72	241
LOC110071965	124	494	80	0	32	102
VNN1	12	575	8	139	11	44
LOC110082859	0	0	2	0	12	0
LOC110082927	2	0	0	1	0	0
STX7	1010	2613	501	843	329	905
MOXD1	168	166	154	104	500	486
LOC110081817	1	0	0	0	28	9
CTGF	1719	5356	968	3962	3613	1777
PLCL2	1082	683	705	471	695	1208
DAZL	271	85	131	84	34	15
RFTN1	475	1232	345	729	491	566
OXNAD1	580	1116	603	844	699	1007
DPH3	367	1127	123	254	208	247
LOC110073146	18	20	0	0	0	0
GALNT15	59	214	141	24	44	8
ANKRD28	2330	3475	1936	2307	1571	2023
BTD	193	465	117	130	69	110
HACL1	689	1175	559	762	586	398
COLQ	34	50	22	89	90	133
PLEKHA8	1121	2273	907	1402	1395	1067
FKBP14	464	798	198	280	355	356
SCRN1	457	1017	295	234	190	268
WIPF3	48	461	56	85	56	30
PRR15	13	11	8	14	71	8
CHN2	689	1527	561	466	520	1305
CPVL	1462	4546	827	224	102	557
TRIL	282	1126	151	103	125	275
CREB5	533	505	541	633	960	411
LOC110072317	2	15	0	4	47	1
JAZF1	723	913	319	556	303	941
TAX1BP1	5662	10152	3353	6471	4986	6750
HIBADH	479	2320	227	493	172	687
EVX1	2	10	0	0	7	0
LOC110073159	0	0	0	0	4	0
HOXA13	0	0	0	0	38	0
HOXA11	0	0	8	1	0	70
HOXA10	18	29	108	0	663	753
HOXA9	86	220	274	36	189	300
HOXA7	519	1261	292	312	294	450
HOXA3	2317	3048	3738	2132	2535	2410
LOC110072368	13	0	4	0	4	0
HOXA6	1450	1190	1611	433	601	1288
HOXA5	3462	3282	4251	1062	2510	3068
HOXA4	1003	1097	1731	945	1336	1060
HOXA2	726	1822	920	872	1018	804
HOXA1	43	62	16	74	78	37
SKAP2	753	1834	685	814	593	1385
LOC110072400	17	36	24	0	98	7
SNX10	600	679	235	423	240	751
CBX3	834	1401	727	714	583	895
HNRNPA2B1	12677	16365	10470	11583	7872	11528
CUNH7orf31	0	0	0	0	21	0
LOC110072471	967	2772	261	2289	606	1160
OSBPL3	2161	2672	2938	1185	1303	1625
DFNA5	738	1271	1069	561	1002	1199
MPP6	1585	2471	1646	1869	1424	2167
LOC110072040	0	0	0	0	0	0
NPY	108	247	43	42	77	134
STK31	420	230	429	38	73	76
FAM221A	245	364	786	224	119	108
CCDC126	670	812	560	685	348	704
TRA2A	1990	4335	3745	3958	3933	5823
IGF2BP3	2473	3124	3265	1715	1350	2509
MALSU1	281	682	148	341	225	220
GPNMB	956	895	784	122	154	374
NUPL2	235	512	242	294	159	287
FAM126A	4782	5267	4490	3016	2697	7850
KLHL7	1220	1660	1140	948	712	1194
TOMM7	132	310	75	91	113	99
IL6	6	0	0	0	10	0
RAPGEF5	364	713	996	507	215	186
CDCA7L	210	409	268	201	252	290
DNAH11	775	1590	3683	268	229	560
SP4	643	959	678	516	437	1501
TRNAA-AGC	24	26	12	14	22	35
ABCB5	58	181	22	2500	189	44
ITGB8	2986	2551	1853	1459	1362	1808
MACC1	39	4	8	84	49	90
TMEM196	47	157	59	0	55	0
TWISTNB	572	1239	289	450	457	681
FERD3L	0	0	0	0	0	0
TWIST1	590	950	580	634	791	636
LOC110073213	0	0	0	12	11	0
HDAC9	280	270	222	189	156	192
SNX13	2857	3567	1940	2081	1636	3241
AHR	2077	2544	2075	1647	1326	3599
LOC110073222	2	22	23	0	3	2
AGR3	30	22	5	0	20	6
AGR2	0	0	0	2	9	0
TSPAN13	282	860	99	2017	60	497
BZW2	1001	1757	927	590	461	974
ANKMY2	1650	2179	2136	1707	1012	2104
LRRC72	0	0	17	0	27	0
SOSTDC1	32	72	6	40	112	59
ISPD	98	114	103	99	176	122
MEOX2	12	28	15	36	74	2
AGMO	41	125	155	48	87	41
DGKB	452	622	166	272	376	408
ETV1	1659	4236	1073	883	1452	3395
LOC110072036	0	0	0	0	13	0
LOC110073242	102	992	20	8	88	235
ARL4A	4307	5868	1383	2845	2367	7001
SCIN	133	155	97	759	102	40
LOC110072877	0	0	20	0	0	0
VWDE	64	17	125	149	236	7
LOC110073249	20	11	16	36	15	71
TMEM106B	2348	5820	1182	2424	1427	3910
LOC110073256	10	0	0	0	16	0
THSD7A	156	379	245	133	141	18
PHF14	1579	3568	2357	1762	2167	2325
NXPH1	10	59	33	60	25	16
ICA1	372	1300	249	322	207	544
GLCCI1	1008	2590	1464	1112	553	1345
UMAD1	252	451	165	250	166	302
RPA3	259	468	187	472	117	360
MIOS	980	1483	1105	925	799	1712
COL28A1	0	3	2	0	47	21
C1GALT1	2445	4131	1109	2425	2070	5087
ASNS	1221	4583	508	2346	1466	4343
LOC110075075	1234	1906	1416	1221	1031	1570
PSMD12	2227	4697	1632	2226	1461	2459
PITPNC1	1651	1653	1010	734	461	740
NOL11	1586	1742	1116	1466	712	1702
BPTF	9765	12794	10962	6681	8816	10803
CUNH17orf58	16	25	19	59	83	6
TRNAR-CCG	0	15	14	9	29	58
KPNA2	639	1488	342	1750	826	803
SMURF2	4887	4747	4961	3001	3030	4301
CEP95	1609	1342	1892	1558	1481	1263
DDX5	22355	33286	16015	28804	17087	19408
POLG2	976	1423	981	638	344	574
LOC110073365	22	57	17	0	6	72
PECAM1	1174	3624	1304	768	200	759
TEX2	4299	6374	2354	3615	1450	3195
ERN1	1693	2809	1341	1308	917	1645
LOC110073417	220	691	352	81	176	407
ZC3H10	1176	2741	742	1094	861	1349
LOC110073462	3807	16856	1720	6624	3853	7526
PA2G4	2461	5753	1312	3557	1909	4041
ERBB3	674	1167	582	1198	341	204
RPS26	2790	11534	844	3377	3218	4383
LOC110073476	124	278	267	167	320	235
IKZF4	1215	2236	949	1379	1197	1546
SUOX	955	1666	1039	1216	933	1177
RAB5B	3138	9564	1394	3299	2159	4821
CDK2	436	713	365	439	313	512
PMEL	58	120	59	1	94	24
DGKA	1182	2723	2206	837	933	2299
PYM1	447	761	395	430	326	412
MMP19	841	4311	456	883	1321	5434
LOC110073583	582	1557	338	573	438	970
DNAJC14	1102	3309	661	1719	756	1014
GDF11	382	488	244	133	395	330
SARNP	891	2281	611	1294	737	1927
ORMDL2	592	1043	233	182	198	258
LOC110073627	1786	3499	1624	1707	867	1716
KMT2D	11577	18767	15581	11992	10433	11142
RHEBL1	487	660	652	491	415	954
DHH	41	347	100	554	15	79
LMBR1L	562	946	1001	898	773	731
LOC110073656	1259	5880	253	2676	2053	1755
LOC110073662	428	3365	216	470	389	444
LOC110075163	9	0	0	0	0	0
LOC110073670	470	2350	224	323	287	358
PRPH	1322	2355	703	980	1018	672
TROAP	490	1002	847	488	765	298
C1QL4	13	128	10	6	26	0
DNAJC22	0	51	4	0	35	0
SPATS2	759	1480	858	774	751	806
KCNH3	41	12	8	0	59	31
MCRS1	1004	2356	754	1440	653	1275
ITGA7	297	1119	551	728	207	169
BLOC1S1	430	1126	205	352	228	414
RDH5	30	64	17	182	25	38
CD63	8915	33161	2037	7934	2853	5149
LOC110073816	204	69	235	149	75	158
ZNF207	2926	6028	1847	2173	1887	2989
CUNH17orf75	523	1672	353	540	400	558
RHBDL3	492	857	565	306	258	1274
RHOT1	911	1541	816	1734	885	1391
RNF135	205	440	307	178	136	328
TEFM	174	369	259	121	200	207
ATAD5	1362	1446	1804	1109	1529	1993
CRLF3	908	1779	767	930	884	1184
SUZ12	2562	2709	2041	2271	1715	1904
UTP6	722	970	871	842	346	429
COPRS	118	111	34	160	94	80
TRNAT-CGU	0	61	29	52	98	20
RAB11FIP4	1855	11305	1512	2312	761	767
LOC110073985	0	0	0	0	0	0
SCPEP1	754	1535	510	953	549	956
COIL	212	624	260	433	412	635
TRIM25	1090	2012	643	971	907	2035
LOC110075187	166	287	46	27	104	82
DGKE	1850	2046	2210	2893	2338	3097
CUNH17orf67	2	8	10	7	9	0
NOG	211	324	124	38	88	17
LOC110074052	0	0	2	4	0	12
ANKFN1	9	10	6	0	23	0
PCTP	67	126	75	39	67	16
TMEM100	268	1959	415	452	186	1821
MMD	3844	7048	3561	3089	3939	6324
HLF	2055	4622	922	625	418	1738
STXBP4	924	1349	1329	899	1168	2607
LOC110074100	597	1753	295	826	309	845
TOM1L1	798	589	639	316	968	1450
LOC110074122	30	64	45	0	57	0
LOC110074127	0	0	2	0	29	0
LOC110075097	12	0	4	6	24	0
CA10	641	962	745	322	554	212
LOC110074142	46	22	42	43	148	24
LOC110074161	270	2167	214	506	44	398
LOC110074168	20	494	42	118	63	58
LOC110075106	18	22	71	32	29	36
LOC110074172	144	164	118	100	122	84
LOC110075220	12	22	18	131	20	37
LOC110075114	0	0	24	4	2	14
LOC110074188	153	356	154	213	56	245
ATF1	1646	2719	1018	1462	828	2842
DIP2B	9046	10951	6911	6015	4228	8598
LARP4	7776	11806	4037	10530	4784	10079
LOC110075123	0	4	2	0	5	6
FAM186A	1	45	26	0	68	0
LIMA1	1343	4831	1239	5098	967	4483
CERS5	1424	2758	785	1594	831	1204
GPD1	708	2593	191	307	83	708
SMARCD1	1931	4457	1499	2859	2426	2788
ASIC1	502	1271	83	636	632	195
RACGAP1	155	325	53	520	129	206
LOC110074375	245	364	385	276	324	336
LOC110075136	0	0	0	0	45	0
LOC110074385	193	729	160	67	22	142
LOC110075226	10	25	14	0	0	50
LOC110075230	46	116	24	219	76	26
LOC110074395	27	90	17	302	63	75
LOC110074406	11	17	0	0	0	42
LOC110074412	0	15	2	0	3	16
FIGNL2	460	514	943	516	585	326
ANKRD33	0	0	0	8	19	0
ACVRL1	468	1210	766	630	737	525
ACVR1B	3518	5731	2669	1977	1889	5252
GRASP	2330	3412	1495	1175	682	1836
NR4A1	2795	8287	1679	3768	9585	5220
ATG101	424	1197	359	220	272	380
ATP5B	11227	41828	3556	13744	4946	8236
BAZ2A	12072	17061	9076	12115	8601	11380
RBMS2	2314	3505	1253	1610	1454	2160
GLS2	343	1075	441	297	304	727
SPRYD4	261	926	224	311	266	561
LOC110075151	0	9	3	0	14	0
MIP	10	24	0	0	28	16
TIMELESS	1432	2022	1311	1299	560	787
APOF	5	2	34	0	36	0
STAT2	2767	4754	2440	1687	1689	3996
IL23A	0	0	5	8	0	0
PAN2	1612	2608	1964	533	1155	1614
LOC110074641	8	26	36	93	102	93
SLC39A5	11	70	4	12	19	80
ANKRD52	2176	3201	2383	2462	1841	2426
COQ10A	2045	3991	779	3915	1480	2643
CS	4151	10816	1529	4793	1897	4188
CNPY2	231	666	241	705	595	823
NABP2	655	1066	417	477	450	845
RNF41	1720	2501	1153	1300	1390	1866
TRNAS-CGA	0	7	6	0	26	0
SMARCC2	3438	10547	3906	3594	3199	5019
LOC110074822	3825	14464	1688	7161	4796	6303
LOC110074831	33	5	9	10	32	5
LOC110074835	7719	15965	1560	8304	1672	5706
ESYT1	5154	10684	2379	7527	1182	3129
INPP1	1163	3394	482	1463	572	968
PRKAG1	1787	5311	970	2140	996	1852
DDN	57	1643	34	609	69	67
WNT1	10	22	2	0	8	0
WNT10B	2	16	8	17	90	0
ARF3	1377	6244	566	1598	509	875
FKBP11	105	283	39	189	133	60
CCDC65	276	489	544	669	487	531
RND1	397	2265	184	3014	109	187
DDX23	3302	4469	1656	1568	975	1144
CACNB3	1464	2474	1331	2603	5664	2640
ADCY6	7185	10716	7946	5153	3674	8231
CCNT1	1387	1638	1572	1249	734	1045
LOC110074988	82	73	78	1	57	29
KANSL2	1988	2668	1539	1932	1287	1386
NCKAP5L	1515	2521	2515	2253	2661	1993
TMBIM6	6209	21386	2623	7716	2752	4410
FMNL3	2143	6182	2634	1992	2558	2724
PRPF40B	1655	4064	4693	1870	2101	1845
LOC110075288	0	0	0	12	0	0
LOC110075297	11	7	17	14	31	19
PTGES3	2771	6422	1128	2057	1410	3816
NACA	5634	11152	2932	5142	4478	7759
PRIM1	182	325	159	246	219	230
LOC110075158	81	316	149	360	91	93
GALNT2	1771	4361	1026	1481	850	1772
URB2	584	794	652	778	539	579
TAF5L	188	303	217	348	125	207
ABCB10	377	684	338	476	305	561
LOC110075348	0	0	0	0	0	0
NUP133	1787	2736	1943	1937	1396	2472
ACTA1	395	2274	205	848	1011	532
CCSAP	683	408	671	653	342	647
RAB4A	429	737	439	463	351	690
RHOU	779	1313	520	790	650	1085
EXOC8	1744	3182	1003	1725	1238	1750
SPRTN	494	663	386	233	359	328
EGLN1	2998	4057	1622	2089	2016	2851
TSNAX	898	1824	724	908	624	1117
DISC1	563	765	929	481	841	1026
LOC110075442	0	1	0	5	0	0
LOC110075471	111	102	75	60	80	139
SIPA1L2	5107	6938	6856	3895	2274	8949
RPS29	133	854	24	63	125	93
MAP10	359	442	542	321	456	374
NTPCR	83	276	40	261	240	233
PCNX2	393	705	910	161	152	221
MAP3K21	1325	3221	1669	2133	1172	1499
KCNK1	199	808	96	1151	273	263
LOC110076368	0	10	1	10	0	18
LOC110076374	0	0	0	0	0	0
LOC110075528	0	8	8	4	51	33
SLC35F3	46	116	107	63	88	123
LOC110075533	235	652	215	445	224	632
TARBP1	1147	1621	1628	2365	1989	2795
IRF2BP2	4774	10530	3174	3842	3878	6622
LOC110076382	44	29	18	48	54	6
TOMM20	1357	3810	595	1520	711	1359
RBM34	636	841	613	1011	878	1369
ARID4B	3808	4166	4124	3499	3482	5240
GGPS1	178	352	113	401	298	194
TBCE	738	1660	1323	940	1012	1656
B3GALNT2	949	2504	708	858	539	1385
GNG4	689	2412	352	1009	1066	1745
LYST	6360	4848	7097	5169	5102	6619
NID1	9073	24083	5249	5492	5787	14603
GPR137B	1423	2301	473	632	357	1777
ERO1B	859	2304	519	917	823	1257
EDARADD	56	111	50	47	63	35
LGALS8	1200	1546	861	1199	568	1229
HEATR1	1446	2145	1378	1790	1541	2225
ACTN2	26	31	58	23	97	219
MTR	879	1099	952	1093	1190	1584
RYR2	557	799	1310	2421	1346	1157
LOC110076388	0	0	0	0	28	8
LOC110076312	0	3	2	0	0	0
CHRM3	130	242	189	105	116	651
FMN2	42	119	139	91	152	147
GREM2	112	97	104	17	1	186
RGS7	166	172	232	170	64	104
PIGM	193	517	185	172	137	139
OPN3	5	24	20	66	17	2
WDR64	2	4	2	0	30	0
EXO1	81	90	141	174	47	123
MAP1LC3C	180	112	146	68	100	20
PLD5	132	130	274	105	629	179
CEP170	4227	5586	4212	3708	3849	5171
LOC110075938	18	9	37	16	22	51
SDCCAG8	519	995	845	724	654	979
AKT3	2097	2217	1538	1795	1337	4448
ZBTB18	826	1206	807	1202	675	833
LOC110075977	0	0	0	0	0	0
LOC110075988	2	0	0	0	25	0
CUNH1orf100	0	7	0	0	20	0
ADSS	737	1324	668	735	514	903
CATSPERE	97	58	130	77	78	61
LOC110076057	4	8	2	14	0	0
LOC110076054	4	5	5	7	14	0
DESI2	487	1043	321	304	431	973
LOC110076048	260	740	189	135	100	627
HNRNPU	13926	28104	8402	10716	7627	12964
EFCAB2	81	97	59	157	128	108
KIF26B	1205	2730	1970	4143	6512	580
SMYD3	81	165	160	167	202	194
TFB2M	662	1047	460	935	454	704
CNST	782	1263	860	980	802	1589
SCCPDH	1451	2873	780	1472	801	1828
LOC110076093	28	6	25	14	64	6
AHCTF1	5490	6308	4091	6416	3044	5395
SRD5A2	52	99	19	42	62	30
MEMO1	460	1587	304	760	382	320
DPY30	230	666	136	484	254	412
SPAST	2718	4518	2187	2185	2020	3570
SLC30A6	669	1141	584	735	650	1293
QPCT	639	1730	360	364	471	553
PRKD3	1805	2888	1941	2030	2098	3518
NDUFAF7	279	409	297	357	269	502
CEBPZ	1011	1765	932	1047	853	1419
CEBPZOS	220	437	141	123	161	420
LOC110076365	1	0	16	0	31	0
LOC110075311	0	0	0	0	0	0
LOC110076261	0	0	0	0	13	0
LOC110076245	926	1636	1287	1364	1638	2531
LOC110077946	144	361	165	274	125	180
LOC110076425	129	1181	1096	421	228	247
RAD54L2	5626	8972	4049	3842	4098	4332
DCAF1	5126	7247	4334	4568	3245	5578
RBM15B	800	2175	704	1035	1094	1013
MANF	796	2199	321	1048	694	995
DOCK3	289	213	484	38	169	77
MAPKAPK3	137	491	216	171	117	54
CISH	535	904	233	548	505	466
LOC110076546	26	12	23	0	5	0
HEMK1	923	863	1201	730	377	841
CUNH3orf18	648	1075	607	276	405	490
LOC110076579	10	0	0	0	5	0
LOC110076643	13	7	4	0	0	0
CACNA2D2	2356	2953	2016	519	486	1075
TMEM115	1679	4021	1036	1376	834	2173
LOC110076638	526	1084	281	725	454	817
NPRL2	344	462	579	365	387	612
ZMYND10	128	108	144	213	100	99
RASSF1	2680	3962	1591	5098	2708	4108
TUSC2	1702	3329	601	1373	875	1778
HYAL2	7128	23718	2762	3851	2206	6681
HYAL1	198	407	336	119	149	169
HYAL3	66	112	88	153	135	263
NAT6	102	259	194	173	310	153
LSMEM2	8	51	4	16	16	0
IFRD2	818	2340	581	992	999	1251
MST1	75	122	92	261	704	475
LOC110076725	23	10	29	26	215	85
LOC110077873	0	0	0	0	0	0
LOC110077880	0	0	0	0	9	0
LOC110076737	323	237	498	548	435	422
APEH	2381	5967	2585	2108	2541	3212
BSN	879	1253	1660	476	530	2201
SEMA3B	9804	12974	2409	8046	549	2067
SLC38A3	4327	3356	711	1239	211	570
GNAI2	4357	10122	2588	4698	2940	5198
GNAT1	8	8	7	0	11	12
SEMA3F	3808	5579	3959	2362	1093	921
RBM5	14785	14844	20754	9060	13179	14798
RBM6	4481	4538	5005	2875	3510	3763
MON1A	295	968	368	301	288	462
MST1R	5270	6336	3166	4753	1746	2625
LOC110077949	0	0	0	0	0	0
CAMKV	249	958	138	1219	380	314
TRAIP	312	333	396	164	213	284
LOC110076873	47	49	60	55	75	14
RHOA	1621	7825	584	2391	1444	2120
GPX1	299	1540	245	1420	310	665
USP4	2370	3047	1875	2493	1596	2567
LOC110076934	5	16	0	46	0	19
CUNH3orf62	152	42	198	77	68	10
EMC3	1055	1944	624	701	403	456
FANCD2	499	805	1082	633	200	439
LOC110076939	13	8	0	62	0	20
LOC110076945	129	177	450	551	422	763
LOC110077964	10	0	55	0	32	52
LOC110077900	0	0	13	0	0	0
RNF123	2124	3615	2532	2204	1939	2742
AMIGO3	25	39	59	0	6	46
GMPPB	618	1453	318	738	474	612
NICN1	766	1902	611	653	776	751
AMT	462	1606	366	891	1197	992
TCTA	244	547	129	384	85	140
UBA7	648	552	919	720	437	528
FAM212A	700	1587	537	721	1044	529
CDHR4	14	10	12	0	70	0
IP6K1	3778	5993	2635	2272	1982	3597
DAG1	1678	5747	1093	1831	942	2088
LOC110077098	42	73	82	83	9	60
EGR1	2821	7892	2209	644	3540	2935
LOC110077127	0	0	15	0	0	5
REEP2	822	1797	671	754	892	1374
LOC110077134	3	0	10	0	0	0
KDM3B	5803	11119	5954	4080	3327	5713
LOC110077165	3701	7694	1528	4847	2604	4534
FAM53C	354	1115	475	559	526	394
LOC110077210	0	0	0	8	0	4
LOC110077196	35	10	44	10	12	58
CDC25C	61	118	71	77	71	25
GFRA3	4155	6638	2164	319	473	2134
CDC23	759	1139	1117	548	438	574
KIF20A	170	693	200	774	253	359
LOC110077290	54	47	51	78	50	79
BRD8	2512	3726	3755	2758	2384	2784
NHP2	309	496	107	418	352	582
RMND5B	681	2903	497	414	147	292
N4BP3	675	3005	815	267	412	259
LOC110077319	2	0	11	18	6	0
B4GALT7	314	603	247	174	247	119
TMED9	7308	15948	1471	4906	3792	9282
LMAN2	1016	4244	459	1528	925	2705
LOC110077974	34	26	80	6	36	0
LOC110077351	137	146	269	196	183	168
RGS14	37	79	78	38	67	75
LOC110077977	23	469	2	36	0	0
SLC34A1	0	4692	0	304	27	0
LOC110077980	112	564	127	70	67	100
F12	7	15	21	9	28	6
LOC110077988	6	30	8	36	19	0
GRK6	1982	2407	1756	1176	1319	1536
PRR7	603	2130	519	659	693	533
DBN1	3430	14285	2960	5862	4669	3591
PDLIM7	2431	7182	1991	5100	4899	6430
DOK3	113	176	177	77	81	144
DDX41	1853	3792	1319	1225	930	2067
FAM193B	575	1331	1132	510	600	797
LOC110077498	10	12	26	26	22	12
ZFYVE28	514	464	436	429	277	260
LOC110077492	239	324	183	77	68	143
MXD3	91	119	138	128	184	74
PRELID1	539	2061	272	957	288	793
RAB24	1022	2462	800	617	436	840
NSD1	7427	8701	10023	5489	6506	5154
LOC110077576	8	4	0	9	16	9
FGFR4	1784	5170	1984	1493	1961	1102
ZNF346	1380	1701	913	1228	827	2047
UIMC1	1312	2018	1583	1371	918	1609
HK3	121	171	109	189	392	367
UNC5A	172	320	130	54	95	42
TSPAN17	405	757	202	328	217	152
EIF4E1B	0	2	12	0	26	0
SNCB	197	729	124	345	126	468
LOC110077649	116	123	168	48	35	220
GPRIN1	1414	2784	892	1060	1593	1421
CDHR2	23	158	96	364	72	10
LOC110077688	0	0	0	0	0	0
RNF44	2520	3950	2050	1738	1168	1707
FAF2	942	1785	545	685	693	846
CLTB	2879	8332	1340	3179	2083	4611
HIGD2A	250	824	29	208	125	216
NOP16	216	1021	112	190	50	408
ARL10	138	392	76	182	40	121
KIAA1191	865	2319	811	599	439	865
SIMC1	352	719	396	393	548	558
THOC3	964	2400	487	1062	982	1551
LOC110077769	38	23	18	5	70	0
CPLX2	74	369	59	95	42	26
LOC110077774	0	0	0	6	0	0
HRH2	6	70	11	17	38	32
LOC110076406	0	6	0	0	0	0
LOC110077930	2	0	0	0	7	0
LOC110077993	0	0	0	0	0	0
LOC110077997	0	0	4	0	7	0
UBLCP1	684	1388	503	731	344	1237
RNF145	1658	2826	1472	1067	774	1071
EBF1	697	1161	1540	556	208	252
LOC110076420	0	0	4	22	24	19
LOC110076413	0	0	0	0	0	0
CLINT1	2455	5837	1175	2283	1396	1753
LSM11	1549	2172	646	1217	766	998
THG1L	215	547	242	393	105	375
SOX30	143	198	157	23	154	134
ADAM19	93	176	110	63	53	154
BARX2	0	18	4	0	0	1
LOC110078054	0	2	1	60	23	11
LOC110079491	0	0	0	17	12	10
APLP2	21290	61774	6330	19637	9062	17443
PRDM10	300	464	471	279	166	330
NFRKB	1766	2698	1346	1564	974	1029
ST14	1066	2187	1008	1702	966	1569
LOC110078034	0	2	0	0	2	0
ZBTB44	3895	7329	2077	3529	2329	5223
LOC110078129	0	0	0	0	0	1
ADAMTS8	183	331	151	194	261	133
ADAMTS15	1107	5271	1015	450	1012	343
LOC110078019	6	2	0	0	16	0
SNX19	1044	2228	1381	1272	1417	1187
LOC110078013	0	0	1	0	12	4
LOC110078150	344	529	58	51	149	250
LOC110078188	10	61	9	24	31	24
IGSF9B	362	377	542	245	314	178
LOC110079499	0	8	3	0	0	0
JAM3	598	1429	581	646	768	869
NCAPD3	400	707	841	564	372	787
VPS26B	611	826	641	218	326	189
THYN1	146	302	93	110	39	52
ACAD8	940	3337	853	761	489	1024
LOC110078235	353	1428	402	979	459	692
B3GAT1	35	22	27	24	8	19
LOC110079643	0	0	0	0	32	0
LOC110078247	0	0	0	0	6	0
LOC110079528	0	0	2	0	0	0
LOC110079296	0	3	6	10	6	0
LOC110079302	4	4	65	0	21	0
LOC110079309	1	20	64	8	26	0
LOC110078254	0	0	4	0	23	0
LOC110078266	6	2	25	0	0	0
SCN3B	125	453	151	7	194	194
ATP12A	8	6	2	0	27	0
GRAMD1B	1187	1709	1280	869	707	819
CLMP	374	2197	888	619	2460	4208
HSPA8	5969	19379	3696	9640	3172	3740
BSX	1	4	0	0	50	7
CUNH11orf63	18	5	12	4	60	5
CRTAM	25	25	35	4	24	3
UBASH3B	835	2033	798	698	360	968
LOC110078401	10	20	17	0	29	24
LOC110078397	10	3	40	16	161	20
SORL1	3290	4842	4801	2500	2166	2896
SC5D	3965	9178	495	1417	401	823
LOC110078430	10	20	4	40	20	0
TECTA	380	460	510	240	256	77
TBCEL	2023	2776	1342	2030	1150	1758
LOC110078446	154	510	152	561	351	891
GRIK4	61	207	131	166	219	28
LOC110078463	6	11	24	59	0	48
ARHGEF12	10714	19504	7529	10217	7822	11979
TMEM136	8	67	11	14	66	12
LOC110079331	0	0	0	0	0	0
POU2F3	43	26	2	0	48	8
OAF	1452	4053	922	2316	1672	1582
TRIM29	22	41	12	0	8	10
NECTIN1	1748	2891	994	383	679	808
LOC110079540	0	0	0	0	0	0
THY1	1476	8290	273	3071	137	825
USP2	505	1095	325	516	137	279
MFRP	63	47	73	0	86	0
C1QTNF5	47	206	21	83	72	143
RNF26	133	480	214	194	147	141
MCAM	1847	7879	1554	2368	1448	2311
CBL	1644	2809	1221	888	764	1277
CCDC153	153	358	347	143	174	123
PDZD3	83	382	55	257	34	16
NLRX1	1540	3604	1057	346	227	889
ABCG4	163	193	208	38	34	2
LOC110078038	7	1	4	0	0	36
LOC110079359	20	16	31	2	14	12
HINFP	501	785	518	345	383	410
CUNH11orf53	0	0	0	0	3	0
LOC110079648	0	13	0	0	7	0
COLCA2	0	12	15	32	8	0
POU2AF1	0	6	2	0	23	16
LOC110079374	3	7	42	21	113	0
BTG4	0	0	1	7	55	0
CUNH11orf88	186	539	227	167	164	54
LAYN	100	414	89	129	790	343
SIK2	3822	7513	3640	3619	2005	3138
ALG9	807	1636	777	556	515	581
FDXACB1	132	496	62	122	77	210
CUNH11orf1	70	189	88	183	63	112
CRYAB	10	185	21	43	28	7
HSPB2	24	87	23	36	138	33
CUNH11orf52	177	712	175	653	270	451
DIXDC1	685	1411	746	1273	1563	805
DLAT	1794	5253	1253	3125	1300	2206
PIH1D2	96	235	119	139	50	90
CUNH11orf57	465	1387	566	323	428	731
SDHD	521	1828	342	623	267	266
BCO2	290	511	396	460	182	207
LOC110079396	13	8	6	6	36	53
LOC110078745	50	33	54	21	52	37
LOC110078762	220	375	260	271	196	341
LOC110078754	8	11	2	28	48	0
LOC110079586	349	782	139	4381	0	70
LOC110078050	0	0	0	0	0	0
NCAM1	3384	9038	6545	2807	3348	5109
TTC12	301	684	671	453	102	126
DRD2	4	4	4	70	0	20
ZW10	961	2285	883	1252	1112	1089
LOC110079406	33	39	33	0	32	0
CLDN25	0	0	0	1	15	0
USP28	1221	1638	2399	452	446	717
LOC110078856	6	0	0	22	18	0
ZBTB16	4985	6959	6383	848	708	7275
LOC110078884	51	41	98	20	51	42
LOC110078888	3	2	2	0	17	0
LOC110078874	47	31	82	36	97	58
LOC110079411	431	757	587	477	504	484
LOC110078893	0	4	0	24	67	149
LOC110078898	285	699	85	20	289	840
RBM7	1054	2407	389	649	449	1119
REXO2	540	2383	501	1269	850	1622
CADM1	4320	12818	3606	2477	1714	1996
LOC110078921	0	0	0	0	0	0
LOC110078027	0	0	0	1	1	0
BUD13	1269	2427	1321	1264	633	1363
ZPR1	672	855	679	935	419	522
LOC110078986	70	205	24	183	29	4
APOC3	0	23	1	0	0	0
APOA1	1735	4719	368	646	94	382
SIK3	2689	6558	3351	2426	2098	2731
PAFAH1B2	3762	9089	1810	2629	2445	3462
SIDT2	1176	3319	1624	1353	1259	1470
LOC110079017	149	349	137	63	201	24
TAGLN	1452	7059	888	1517	2629	2651
PCSK7	1593	6211	2212	1480	1900	2537
RNF214	1770	4926	1378	1138	1070	1394
BACE1	881	3282	1008	922	1105	790
C2CD2L	601	1512	876	1265	899	559
DPAGT1	966	2310	1196	1525	452	873
HMBS	671	2535	528	1170	342	856
VPS11	2276	5080	3121	2097	1998	2638
LOC110079085	5795	22638	3265	5936	3801	5961
LOC110079136	884	1938	279	802	376	1231
SLC37A4	673	2341	668	1048	187	443
TRAPPC4	211	673	140	187	66	207
CCDC84	296	420	443	323	235	342
FOXR1	288	556	414	126	661	305
BCL9L	2041	3843	2082	1416	2045	1995
CXCR5	30	31	36	15	56	2
DDX6	4518	9022	2048	3479	2549	3643
TREH	57	74	49	70	99	150
PHLDB1	4268	9860	7063	4582	7932	3922
ARCN1	5951	17209	2566	9413	5871	7741
IFT46	861	1818	859	815	632	592
TMEM25	219	381	243	186	289	85
TTC36	49	379	56	108	23	0
KMT2A	11104	16276	15595	9670	9511	9749
ATP5L	136	759	65	244	205	244
UBE4A	3563	7461	3455	3062	1953	2633
LOC110079458	0	2	0	10	34	0
LOC110079201	42	132	40	47	56	111
CD3E	14	43	60	13	37	50
MPZL2	102	396	69	237	17	46
MPZL3	578	1998	504	1054	264	1581
SCN2B	545	1657	468	338	267	650
SCN4B	205	230	139	184	72	108
TMPRSS4	796	1056	761	445	132	172
IL10RA	240	260	313	106	196	87
TMPRSS13	309	320	501	131	283	256
LOC110079479	709	3118	1942	1606	1368	1102
LOC110079645	3	31	0	0	0	0
DSCAML1	202	955	509	452	388	159
LOC110079269	0	0	0	0	0	0
CEP164	3385	4024	6450	6677	5586	6311
RPL10A	2558	5389	1072	2574	1977	3574
LOC110081298	35	26	69	29	36	28
MICAL1	1307	2709	998	1162	522	3742
SMPD2	398	1148	236	438	651	589
TEAD3	2064	3611	2252	1717	1890	2738
TULP1	518	295	761	15	43	126
FKBP5	112357	208516	100262	13315	8973	141126
LOC110081307	98	203	153	69	21	108
CLPS	0	52	0	12	28	0
LHFPL5	2	19	10	0	14	0
SRPK1	3476	8211	2231	3864	2978	4436
MAPK14	2263	2758	1456	1546	1190	2215
MAPK13	201	529	256	350	247	354
BRPF3	790	1046	615	785	685	1126
ARMC12	8	0	2	4	14	0
LOC110079872	397	1266	202	962	397	320
TBC1D22B	931	842	888	802	1037	858
PIM1	3581	6830	2557	2100	1501	2776
FGD2	19	26	20	10	21	43
MTCH1	663	1424	805	648	364	786
LOC110081316	4	5	6	16	2	0
PI16	1	60	43	73	72	1
CUNH6orf89	1276	1736	1179	1234	957	1608
RAB44	293	142	350	235	204	92
CDKN1A	6673	9561	3840	7034	3960	5349
LOC110079997	23	9	15	31	1	38
SRSF3	3469	10891	2841	4406	3893	7294
LOC110081323	0	0	0	6	0	0
STK38	1048	2975	914	689	824	1627
KCTD20	360	587	427	477	402	324
ETV7	100	153	200	42	54	167
NFYA	749	1265	375	551	547	789
OARD1	404	377	219	424	140	354
APOBEC2	6	47	11	0	28	58
TSPO2	558	702	142	780	199	294
BAK1	2185	3824	1721	1533	1011	2177
LOC110081331	3	0	3	20	20	267
ITPR3	4844	9204	7925	1978	994	4540
LOC110080180	1005	1867	212	573	348	1474
IP6K3	7	10	4	5	14	16
LEMD2	2477	4536	1283	2407	1342	2394
MLN	0	0	0	0	0	0
LOC110080195	0	0	0	12	0	0
GRM4	80	150	16	56	27	0
LOC110079653	1	0	1	9	5	0
LOC110081354	4	2	1	8	0	2
HMGA1	1953	5750	306	1458	1313	1438
LOC110080246	1408	3003	1387	1058	634	1378
LOC110080259	33	16	41	8	33	43
NUDT3	3029	6368	2967	2854	2647	3564
RPS10	3932	15416	1185	5831	5678	7863
PACSIN1	539	1024	375	434	359	367
SPDEF	38	26	53	0	8	0
CUNH6orf106	3185	5812	3143	3387	1661	3146
SNRPC	780	1147	443	408	279	496
UHRF1BP1	6369	4341	5738	3724	2966	4536
TAF11	68	224	31	66	89	114
ANKS1A	2433	4147	2271	2125	1948	3926
TCP11	28	16	22	49	75	64
SCUBE3	2941	6771	3655	5043	1466	4302
LOC110080385	1	2	8	2	17	10
LOC110080366	51	55	15	44	16	92
DEF6	274	416	268	114	159	268
PPARD	2892	3327	1752	4102	1415	3041
LOC110080430	726	1717	637	870	560	1098
FANCE	268	179	243	219	280	180
LOC110080448	0	0	4	0	2	0
LOC110080458	8	121	12	19	12	135
FOXP4	3825	5736	3508	5110	6648	4606
MDFI	1152	1461	476	710	1135	997
TFEB	551	1360	538	1127	371	585
LOC110081367	4	0	2	0	0	0
PGC	4	2	2	4	21	0
FRS3	802	1645	1062	462	186	621
PRICKLE4	437	1999	758	621	206	746
LOC110080559	1211	2631	2287	791	529	2021
TOMM6	325	1666	258	758	352	685
USP49	881	1064	1326	661	997	1548
LOC110080646	66	101	88	32	61	369
MED20	378	661	307	602	363	806
BYSL	541	1460	518	502	179	731
CCND3	757	2522	561	725	626	1211
TAF8	783	1024	661	371	503	946
LOC110079683	53	28	4	0	2	25
LOC110080680	3889	6804	1331	461	152	1269
PIFO	91	149	20	80	127	58
LOC110081382	0	0	0	0	27	0
LOC110080707	0	418	456	18	0	0
LOC110080716	2730	23198	1353	481	13	882
LOC110079691	99	243	22	1	8	163
LOC110080738	12	11	12	27	46	4
BTG2	4405	7959	2246	4688	5399	5594
FMOD	787	4924	466	0	43	32
PRELP	269	782	187	25	56	137
OPTC	0	4	1	0	39	20
ATP2B4	8589	16195	6341	5341	4024	6775
ZC3H11A	6977	6806	4588	6647	6796	10682
SNRPE	797	1247	366	644	378	588
SOX13	868	1338	820	641	390	822
ETNK2	462	2810	633	697	345	418
REN	6	100	6	32	54	36
GOLT1A	6	155	8	77	29	5
PLEKHA6	2013	3754	3658	2235	2395	5330
LOC110080852	63	26	151	14	6	0
PPP1R15B	852	1588	898	1068	562	758
PIK3C2B	1305	3150	3319	1734	1062	1662
TRNAK-UUU	11	6	2	6	39	0
MDM4	5408	5186	5807	4895	4366	7210
LRRN2	69	171	48	57	79	57
LOC110080888	0	0	0	0	6	0
NFASC	361	667	514	146	85	661
CNTN2	37	354	204	160	134	98
TMEM81	58	19	40	51	139	10
RBBP5	952	1321	887	733	980	1145
DSTYK	2390	2614	2152	1564	1621	2602
TMCC2	738	1279	985	592	538	1023
NUAK2	1402	1918	354	2900	610	849
KLHDC8A	182	436	217	63	357	287
LEMD1	108	178	139	49	94	32
TRNAW-CCA	2	1	0	0	17	0
LOC110081074	139	293	184	13	24	157
CDK18	721	1045	433	426	357	441
MFSD4A	542	913	219	109	97	217
ELK4	863	1236	374	803	657	865
LOC110081134	84	89	62	4	6	49
SLC45A3	845	1040	328	626	358	687
NUCKS1	5268	17273	2461	8429	6222	10124
RAB29	404	904	276	555	214	404
SLC41A1	3628	4994	1473	2304	873	1490
PM20D1	259	1173	316	309	84	324
SLC26A9	14	17	9	24	15	16
RAB7B	362	1388	401	761	273	709
CTSE	0	0	4	10	19	0
AVPR1B	0	0	0	6	2	0
FAM72A	33	75	49	105	23	15
LOC110081470	13	20	25	0	36	2
API5	2835	5737	1647	2364	1847	4534
TTC17	1697	2322	1659	1738	1311	3668
LOC110081492	27	0	10	10	68	0
LOC110081497	77	132	144	125	180	357
HSD17B12	2128	3358	1318	1498	999	2719
ALKBH3	1844	1223	1606	946	720	1381
LOC110081543	616	596	507	356	200	752
CUNH11orf96	3772	5993	1704	1473	2161	10128
LOC110081457	7	4	18	0	0	20
LOC110082450	1506	1216	1619	869	1303	6069
EXT2	1568	5653	2722	1783	1807	4135
ALX4	18	71	64	12	62	0
CD82	1940	4042	1195	1555	2356	5023
LOC110082594	0	11	0	0	3	0
LOC110081452	0	0	0	0	11	0
TSPAN18	2282	5122	1350	2470	2255	2021
TP53I11	631	4052	709	1373	384	880
PRDM11	4499	7465	3874	5066	3465	5694
SYT13	85	153	17	277	39	477
LOC110082493	8	47	30	10	9	19
CHST1	136	315	325	97	89	46
LOC110082527	4	4	1	12	16	0
SLC35C1	1588	3458	689	700	202	1749
CRY2	1654	3060	3046	973	777	2425
MAPK8IP1	787	645	430	282	271	311
CUNH11orf94	8	16	4	13	0	0
PEX16	810	1301	525	607	639	1125
LARGE2	1118	4108	1627	1753	1197	1744
PHF21A	1018	2349	1053	982	718	1149
CREB3L1	429	1281	307	687	692	961
DGKZ	1887	3669	2203	1796	6988	4217
MDK	2548	10737	1062	3524	5213	3091
CHRM4	54	54	115	12	46	28
LOC110081462	4	8	0	4	7	0
AMBRA1	3135	5013	3192	3652	2800	2897
HARBI1	122	173	85	116	8	112
ATG13	2511	3789	1310	2130	1375	3675
ARHGAP1	1639	5886	1906	1890	1298	2118
ZNF408	406	659	733	269	289	349
F2	152	363	283	190	258	177
CKAP5	6112	9486	5862	5583	4763	6857
LRP4	8818	11491	11316	1162	2386	4089
CUNH11orf49	136	241	97	2	28	16
ARFGAP2	1852	3826	1619	1797	1336	1944
LOC110081984	0	0	0	0	16	0
LOC110081963	574	1933	539	584	724	928
DDB2	150	373	214	91	52	216
ACP2	379	716	518	462	526	630
NR1H3	1466	2484	1262	1058	614	1336
MADD	3755	4551	6095	2048	3032	3153
MYBPC3	102	186	50	100	85	219
SPI1	136	433	79	0	48	776
SLC39A13	655	1043	407	420	289	671
LOC110082466	38	159	18	40	28	31
PSMC3	1611	3269	780	1513	1089	1886
RAPSN	525	237	465	235	143	349
CELF1	13063	12324	6983	8224	5428	8420
PTPMT1	1406	4086	598	1208	1125	1714
KBTBD4	537	1351	374	549	385	800
NDUFS3	600	2527	431	991	378	363
FAM180B	3	14	3	15	29	0
C1QTNF4	20	85	16	7	0	10
LOC110082601	0	0	0	10	1	0
LOC110082292	354	400	216	139	180	555
FUT8	1213	2283	780	1002	697	1282
GPHN	1562	2281	2061	1392	1083	1684
FAM71D	21	5	15	0	39	46
MPP5	2266	3377	1396	2323	1375	3895
ATP6V1D	412	1069	209	440	371	640
EIF2S1	809	2317	318	795	483	1164
PLEK2	16	17	14	0	15	19
LOC110082367	23	0	14	34	47	0
ZFYVE26	1947	1787	2102	3007	1822	2724
LOC110082355	416	846	252	522	277	398
LOC110082559	80	12	11	20	31	96
VTI1B	478	1065	595	702	540	666
ARG2	1824	4386	627	2175	1129	1642
LOC110082414	25	45	38	69	65	20
PIGH	122	312	63	115	125	231
PLEKHH1	387	1959	393	1342	486	339
TMEM229B	422	751	387	213	209	321
RAD51B	75	51	137	129	100	94
KLF6	4271	7399	4143	3596	2956	2550
LOC110083508	12	15	15	10	0	20
FZD8	910	1652	810	1200	443	455
GJD4	88	106	503	22	32	61
CCNY	485	945	945	448	387	437
CREM	824	1234	858	1133	958	1329
CUL2	1527	2690	1092	1645	1357	2145
LOC110082705	38	8	48	7	0	8
PARD3	4141	6599	4931	3047	2773	4121
LOC110083503	0	0	0	8	0	0
NRP1	10059	17371	8127	7728	4661	6909
LOC110082784	0	0	0	0	0	0
ITGB1	14496	36770	5179	16075	11419	21249
CCDC7	90	134	131	160	318	36
EPC1	1471	2258	1501	1510	1318	1909
KIF5B	6187	11312	3533	10730	6584	11556
ARHGAP12	1217	2964	1163	987	647	1350
ZEB1	3211	3936	2692	3846	4002	3289
LOC110082878	69	60	60	27	40	31
SVIL	11397	18632	28829	8668	5556	11398
LOC110082900	952	1464	1015	449	487	314
KIAA1462	5067	10523	5473	2994	3169	5985
MTPAP	789	1388	514	907	897	1195
MAP3K8	1061	965	984	529	621	877
LOC110082649	0	4	1	0	10	0
BAMBI	1425	3266	1622	1084	1623	2177
LOC110082998	0	3	1	0	32	0
WAC	3233	5175	2624	3413	2461	5006
SSNA1	569	796	423	660	420	683
MPP7	319	381	622	348	613	696
ARMC4	94	25	103	230	34	78
MKX	82	62	202	46	423	48
LOC110083036	129	68	26	1	10	36
LOC110082623	14	0	2	24	102	0
LOC110083051	18	18	6	0	28	30
LOC110083044	200	63	722	56	163	79
YME1L1	3676	5986	2736	3749	2396	4337
MASTL	296	657	160	427	259	333
ACBD5	507	1503	562	645	586	639
ABI1	1774	4040	1739	1996	1090	2483
PDSS1	233	581	340	276	346	181
LOC110083104	92	215	211	149	12	306
APBB1IP	136	687	109	309	55	248
LOC110083171	114	816	259	127	490	602
GAD2	18	20	89	18	4	29
MYO3A	101	120	183	36	143	30
GPR158	26	45	33	13	67	75
THNSL1	66	73	66	48	6	55
ENKUR	85	110	58	197	35	54
PRTFDC1	260	573	264	387	163	585
ARHGAP21	2962	3230	3709	3047	2808	3399
KIAA1217	4282	9725	4388	4520	1573	4154
OTUD1	1322	3181	502	1831	1233	1039
CUNH10orf67	16	8	15	36	19	0
PTF1A	0	14	2	0	18	0
MSRB2	0	2	0	0	0	0
ARMC3	57	11	63	82	50	40
PIP4K2A	995	2096	1038	866	1174	1241
SPAG6	83	128	112	280	98	211
LOC110083403	377	650	218	316	116	473
COMMD3	118	177	129	145	48	179
DNAJC1	229	590	454	312	436	272
TRNAN-GUU	4	11	22	2	13	0
MLLT10	2981	3328	4071	2331	1090	3110
LOC110082640	49	115	76	66	50	115
SKIDA1	665	1228	837	446	715	942
NEBL	687	1826	938	2220	689	546
LOC110083485	105	68	147	656	107	141
PLXDC2	657	1706	848	446	1569	2086
MALRD1	177	271	81	957	101	64
LOC110084277	73	176	60	31	45	94
FAM149A	217	478	463	449	276	341
TLR3	197	342	236	550	616	867
SORBS2	91	1474	275	1862	184	302
PDLIM3	615	2349	501	255	427	708
CCDC110	20	18	26	31	77	34
CUNH4orf47	10	27	6	31	0	17
UFSP2	652	1308	439	519	301	1045
ANKRD37	23	70	32	198	286	8
LRP2BP	133	172	159	166	142	70
TRNAE-UUC	6	6	5	10	0	5
SNX25	815	1003	750	1002	852	1297
CFAP97	330	1170	289	341	284	774
SLC25A4	78	310	14	84	56	66
HELT	0	0	6	0	0	0
ACSL1	2368	5689	2040	4976	3195	3963
CENPU	125	172	154	603	583	459
PRIMPOL	288	343	614	414	643	801
CASP3	1120	2412	1088	1626	2238	1934
IRF2	928	1496	642	458	390	888
LOC110083898	13	12	2	16	20	0
LOC110083894	0	0	0	8	5	0
ENPP6	46	56	52	146	87	119
STOX2	1802	2500	1493	1754	1940	1663
TRAPPC11	2406	3900	3283	3291	2686	2939
RWDD4	1872	1506	2920	1911	2892	2374
LOC110083972	3169	1393	7413	2239	4631	1769
ING2	1020	890	739	617	774	1306
CDKN2AIP	759	987	474	708	459	840
LOC110083552	0	0	10	0	6	0
WWC2	937	1666	1080	1265	975	1331
DCTD	69	95	81	214	88	52
TENM3	6440	8675	5771	2575	4331	5804
LOC110084081	3	0	6	0	18	0
LOC110084296	91	49	38	52	17	2
LOC110084333	5	19	6	9	3	15
AGA	547	931	242	541	509	609
NEIL3	57	47	24	86	127	36
LOC110083593	0	4	0	8	10	0
VEGFC	176	808	248	469	395	598
SPCS3	863	1906	333	772	631	616
ASB5	18	23	40	48	30	38
SPATA4	24	76	48	74	56	30
WDR17	777	771	1486	1809	1492	1339
GPM6A	1772	1063	848	893	1670	2843
GLRA3	5	0	18	0	24	0
HPGD	84	169	79	6	115	127
CEP44	226	270	191	204	278	502
FBXO8	606	806	753	406	449	760
HAND2	1093	2674	1893	919	3099	4764
LOC110084239	124	129	192	194	607	549
SAP30	309	528	183	211	194	323
HMGB2	727	2537	477	546	520	1101
GALNT7	1002	2782	1135	1050	1261	2151
GALNTL6	60	116	174	45	303	43
LOC110084270	0	0	9	0	8	0
PHF2	2681	2858	2432	1361	1995	3590
LOC110084347	3	15	0	1	0	0
FAM120A	4513	12708	2797	4460	3490	3908
LOC110084361	0	0	2	0	0	4
WNK2	3051	3110	3699	1886	2610	1939
NINJ1	207	617	156	429	159	569
LOC110084407	249	197	77	338	160	576
CARD19	151	301	119	240	254	452
SUSD3	161	789	140	151	5	119
FGD3	366	1662	387	359	309	333
BICD2	3312	4798	2306	3381	2906	4062
LOC110084337	6	4	4	0	13	0
TMEM40	5	0	0	0	28	16
TKT	9734	10693	1889	3834	2369	2049
DCP1A	355	467	495	501	591	576
CACNA1D	3688	1434	2167	137	2064	2927
CHDH	156	374	111	275	206	350
IL17RB	29	50	66	47	50	4
ACTR8	958	2174	1120	1363	1131	1648
SELENOK	115	138	161	78	103	160
LOC110085020	2	0	0	0	5	0
CACNA2D3	114	248	338	155	38	10
LRTM1	0	0	0	0	16	0
LOC110084739	0	0	0	0	11	0
LOC110084970	338	1060	344	360	646	340
LOC110084556	347	381	400	182	228	663
LIN7A	325	253	306	222	254	444
MYF5	5	0	7	5	25	0
MYF6	6	0	0	0	7	0
PTPRQ	120	2245	112	2753	91	3001
OTOGL	62	144	372	71	193	161
RPS16	5318	27022	1750	5765	4664	6514
LOC110084591	22	11	24	12	1	0
PPP1R12A	4079	5798	3989	3958	3734	6601
PAWR	492	1546	450	1117	442	1640
SYT1	100	168	231	66	201	84
LOC110084614	2	0	0	2	2	7
LOC110084632	0	0	2	3	31	0
NAV3	5171	2284	3231	3946	1948	2169
E2F7	260	306	278	249	184	442
LOC110084676	0	0	3	17	11	0
CSRP2	257	645	106	500	321	574
ZDHHC17	1147	2025	1153	1230	1165	1734
OSBPL8	4672	6324	3890	3502	3153	5756
LOC110084721	2	0	0	0	11	0
NAP1L1	7527	17705	2155	11184	8454	19720
PHLDA1	124	295	125	171	104	241
KRR1	726	1346	703	689	576	1267
LOC110084764	2	1	0	0	8	0
LOC110084783	56	54	15	10	98	8
LOC110084809	72	120	7	0	15	0
LOC110084798	28	42	6	14	15	57
CCDC107	281	377	452	255	197	406
CAPS2	417	658	574	671	460	1315
KCNC2	52	19	64	9	47	16
TRHDE	399	677	513	246	651	152
TPH2	446	364	233	178	191	164
TBC1D15	4556	4607	4475	2588	2125	3929
RAB21	2821	8286	733	1129	775	2070
TMEM19	704	2253	539	363	321	1054
ZFC3H1	5380	5118	8923	5220	5741	6401
LGR5	107	80	119	8	7	88
PNKD	160	229	347	193	211	242
LOC110085072	793	1524	685	626	189	1513
LOC110085686	6	0	4	0	49	0
AAMP	1750	3358	625	1173	580	1062
GPBAR1	74	30	22	43	10	50
LOC110085094	19	24	6	24	28	14
LOC110085108	2	20	2	17	107	40
ARPC2	1696	5769	787	1912	1259	2376
LOC110085134	11	4	12	0	0	0
LOC110085160	0	0	0	14	5	0
LOC110085151	0	0	0	0	0	0
RUFY4	473	2148	1067	908	1236	1122
TNS1	12078	22516	11783	9659	7586	18661
LOC110085222	0	0	0	0	0	0
LOC110085722	0	0	0	0	0	0
IGFBP5	2482	5750	1214	1906	2307	3293
IGFBP2	104	1841	50	205	42	30
RPL37A	3730	16633	1422	6483	4742	6854
SMARCAL1	316	464	631	408	530	772
MARCH4	112	163	70	2	38	28
XRCC5	726	1110	675	893	1078	450
TMEM169	187	656	171	351	212	240
PECR	367	1456	456	890	897	1623
LOC110085279	214	374	241	204	152	229
MAP3K2	3518	4636	2451	4179	2394	4458
ERCC3	862	1748	1058	852	612	1019
LOC110085301	1039	588	472	392	280	715
BIN1	4612	4630	3120	2667	4028	5224
LOC110085342	0	0	0	0	0	0
LOC110085060	8	0	0	0	0	0
LOC110085727	0	0	0	0	61	0
GYPC	906	3321	703	847	701	1305
LOC110085054	0	0	0	0	5	0
LOC110085694	17	22	26	49	70	3
CNTNAP5	369	315	249	95	297	76
LOC110085646	40	156	6	36	59	143
MRAS	1756	1853	1409	911	1237	3297
TMEM177	132	329	65	28	78	112
LOC110085702	0	8	2	0	6	0
LOC110085653	12	0	25	14	43	0
PTPN4	2350	2734	1830	2223	1700	2787
EPB41L5	1843	3716	3521	2151	2309	3329
LOC110085420	877	1745	741	915	1307	862
RALB	716	2076	631	1144	767	2888
INHBB	20	26	19	0	23	2
GLI2	656	1471	887	858	1431	1285
TFCP2L1	199	174	185	1178	45	0
CLASP1	4068	4981	4953	4188	2888	2967
TSN	1208	2040	496	764	696	1162
LOC110085671	246	362	313	148	171	28
IQCB1	332	654	684	715	517	486
EAF2	137	334	99	282	139	136
LOC110085710	20	6	2	32	77	9
SLC15A2	6	230	41	51	87	12
HSPBAP1	286	404	359	571	562	364
DIRC2	2084	3768	1086	6886	3644	2783
SEMA5B	1089	1632	1786	664	978	1016
HSPA4	6372	16697	3381	5934	5096	10713
RNF14	465	1263	521	958	605	1112
GNPDA1	1744	4736	918	877	389	922
NDFIP1	1721	5814	890	1855	1307	2495
SPRY4	637	1404	284	463	270	620
FGF1	45	145	18	10	25	28
ARHGAP26	973	1320	978	745	448	854
NR3C1	3744	6301	2581	4512	4272	7052
YIPF5	1443	3089	829	1457	1195	1039
KCTD16	5	34	32	0	59	97
LOC110086230	0	0	0	0	12	20
PRELID2	469	828	367	716	311	653
GRXCR2	4	0	0	0	0	0
SH3RF2	17	126	79	361	16	354
PLAC8L1	0	0	0	0	1	0
LARS	2339	4647	2353	2535	1336	1830
RBM27	1838	2941	1238	1360	1120	2011
POU4F3	10	6	0	0	28	0
TCERG1	3385	6171	2176	2490	2342	3337
GPR151	0	0	0	0	32	0
PPP2R2B	261	788	310	181	129	403
LOC110085944	29	11	94	0	96	3
STK32A	201	657	229	16	86	335
LOC110086326	0	0	0	0	9	0
DPYSL3	3742	5836	3090	1408	2719	2881
JAKMIP2	331	424	403	220	390	261
SFXN1	1225	2405	586	1238	416	1313
DRD1	2124	986	252	111	195	281
LOC110086260	5	0	6	1	0	17
MSX2	64	130	24	12	14	46
LOC110085735	0	0	0	0	16	0
LOC110086360	0	0	0	0	34	0
LOC110086031	275	940	301	121	218	470
CUNH5orf47	73	30	22	22	41	14
CPEB4	5837	8808	4442	4904	1656	3866
LOC110086270	2394	3260	805	2309	1602	2172
BOD1	1501	2094	651	1297	1008	2233
STC2	2533	10605	1469	2263	102	2232
LOC110085741	0	0	1	0	8	0
NKX2-5	33	14	12	0	16	0
BNIP1	245	363	210	117	80	212
CREBRF	4118	5146	2807	2204	1379	4052
ATP6V0E1	3675	10761	554	1508	591	1097
RPL26L1	1690	1649	583	2209	2312	4762
ERGIC1	613	3091	356	2012	563	1149
DUSP1	5832	14813	2838	6643	5327	5923
NEURL1B	1619	2182	1131	1255	1439	1558
SH3PXD2B	5313	7847	2858	1752	1686	3711
STK10	1611	3523	720	1424	651	1257
EFCAB9	12	0	0	10	9	6
UBTD2	2877	6117	1995	1973	2682	4067
LOC110086345	15	1	2	0	15	3
LOC110086339	0	0	0	0	0	0
LOC110086179	404	650	563	377	310	281
SH3TC2	1735	8570	3337	3662	1056	3633
LOC110086222	571	5027	514	444	67	749
LOC110086298	553	3572	461	696	24	1344
TBC1D5	822	2303	778	967	881	1582
LOC110086398	0	0	0	6	11	0
LOC110086424	0	0	0	0	62	0
SATB1	469	846	535	383	490	623
LOC110086416	14	2	3	16	63	27
KCNH8	0	6	12	0	4	18
EFHB	364	266	264	288	174	345
RAB5A	1444	3430	604	1250	569	1489
PP2D1	10	12	6	37	56	12
KAT2B	1587	2845	1746	1812	1198	3207
SGO1	347	461	413	149	193	263
LOC110086379	0	0	0	0	6	0
ZNF385D	262	295	236	167	418	146
LOC110086518	734	1739	710	821	991	980
UBE2E1	536	1461	237	736	749	1047
NKIRAS1	30	107	65	55	74	165
RPL15	4549	12018	1109	4281	3671	7530
NR1D2	605	283	436	589	427	538
THRB	521	625	422	266	417	839
RARB	411	977	310	675	968	494
TOP2B	2294	5199	2237	3784	3262	4509
LOC110086857	29	162	76	28	60	71
NGLY1	325	668	438	280	426	1127
OXSM	45	99	22	132	29	89
LOC110086373	0	0	0	0	16	0
LRRC3B	12	55	19	16	72	0
LOC110086865	0	0	0	0	24	0
NEK10	259	131	319	514	406	193
LOC110086732	6	0	0	0	0	0
SLC4A7	5318	5148	6166	4479	4231	4859
EOMES	12	16	6	2	10	2
LOC110086367	0	0	0	0	5	0
CMC1	424	862	278	651	500	1187
AZI2	1123	1841	895	1441	843	1250
ZCWPW2	25	17	8	16	45	96
RBMS3	618	1275	766	415	657	712
LOC110086872	2	38	25	60	8	65
LOC110086879	2	0	0	25	0	0
TGFBR2	2949	4872	1992	1070	537	3957
GADL1	191	562	179	973	342	247
LOC110087846	0	0	10	8	85	0
DACT2	182	666	214	276	461	182
LOC110087828	0	0	0	21	0	0
LOC110086886	6	0	0	0	0	2
FRMD1	317	1815	357	2446	863	912
KIF25	631	1013	1039	604	427	379
AFDN	8834	13378	14088	8559	9264	8792
UNC93A	17	20	14	20	30	8
TTLL2	9	2	6	6	14	0
LOC110087049	50	91	132	54	72	6
LOC110086894	53	58	184	40	31	32
LOC110087055	36	15	65	56	91	56
FGFR1OP	547	905	594	488	737	924
RNASET2	1683	3553	554	1429	816	1743
RPS6KA2	327	595	311	901	1085	607
MPC1	1655	5133	386	717	210	532
SFT2D1	235	456	257	232	73	323
LOC110087146	46	28	79	20	8	1
T	4	0	11	0	0	0
PDE10A	5373	1963	2929	1693	2590	3825
LOC110087217	0	6	7	0	0	3
CUNH6orf118	462	191	223	149	55	76
LOC110086938	0	4	0	0	16	0
LOC110087888	0	0	9	0	18	0
QKI	10073	18810	7439	8764	6496	13683
PACRG	135	254	105	76	20	34
PRKN	70	144	167	77	35	73
AGPAT4	108	153	200	114	136	125
LOC110087347	3	2	28	20	0	4
MAP3K4	2137	2497	3252	2100	2017	3168
PLG	0	49	10	22	0	0
SLC22A3	0	0	4	8	72	18
LOC110087406	0	68	14	439	19	0
LOC110087397	7	177	22	155	0	26
IGF2R	7694	10247	5550	5961	3856	7558
LOC110086922	0	0	0	0	39	0
LOC110087511	0	4	4	0	1	12
LOC110087435	2	0	1	0	9	4
LOC110087492	0	0	0	8	19	0
LOC110087883	0	0	0	0	0	0
LOC110087877	0	0	0	17	0	0
LOC110087870	0	2	2	0	15	0
PNLDC1	133	22	236	27	95	97
MRPL18	204	747	80	383	319	401
TCP1	1867	4630	887	2627	1380	2015
ACAT2	4230	9434	735	1441	322	1157
WTAP	2106	3716	2182	1824	2543	2716
SOD2	503	2619	175	1239	341	833
FNDC1	618	1452	844	294	946	177
LOC110087893	0	0	0	0	0	0
TAGAP	41	16	12	32	15	0
RSPH3	0	4	3	3	11	0
LOC110087659	14	34	1	48	8	0
EZR	473	6124	278	2581	97	302
SYTL3	84	846	69	79	92	67
DYNLT1	217	1353	109	393	168	432
TMEM181	2048	5707	765	1659	1005	2706
TULP4	3646	6840	3768	3572	3401	4332
GTF2H5	77	196	70	142	57	162
SERAC1	205	377	205	477	107	242
SYNJ2	1053	1145	1269	1231	1277	1611
SNX9	1408	2462	1196	1788	1395	2847
LOC110087807	37	37	108	62	30	63
ZDHHC14	1628	1957	1452	1345	1876	2263
TMEM242	240	1000	211	432	298	192
ARID1B	2423	5620	2940	2103	2371	3456
NECTIN3	2892	5045	2847	1739	2265	2891
CD96	2	45	7	0	61	22
PLCXD2	10	30	22	7	77	28
PHLDB2	5453	10052	4621	7555	8484	9135
ABHD10	211	752	168	280	220	437
TAGLN3	18	21	2	34	11	36
TMPRSS7	0	0	0	10	13	0
LOC110088643	2	0	6	0	20	12
CUNH3orf52	20	71	10	123	0	0
LOC110088024	13	8	6	72	30	0
LOC110088037	361	616	144	139	68	120
BTLA	55	69	15	14	12	14
CGGBP1	1627	2197	1180	1183	653	1186
ZNF654	1023	992	1008	1248	1087	1542
LOC110088089	13	32	20	36	5	29
CUNH3orf38	1002	1119	473	1104	492	1382
EPHA3	422	806	338	61	249	587
LOC110088654	0	5	1	0	0	0
PROS1	1786	6248	1765	1192	771	2422
ARL13B	1031	2055	748	884	1016	1516
STX19	32	19	6	4	10	1
NSUN3	161	367	232	100	71	161
LOC110088168	191	532	146	242	77	256
EPHA6	42	57	87	23	53	26
ARL6	74	147	65	175	53	301
CRYBG3	2484	3562	2359	2468	1478	2949
RIOX2	252	603	205	393	236	534
GABRR3	6	8	19	6	19	0
DCAF6	1298	3670	2228	1165	982	1552
MPC2	448	1489	211	332	107	553
LOC110088286	1088	3014	820	1556	668	1164
LOC110088664	10	29	2	0	11	0
TRNAP-AGG	1	2	1	0	4	0
TRNAP-CGG	5	7	8	0	0	14
RCSD1	260	357	232	71	128	843
CREG1	1400	3631	437	1311	473	1776
CD247	80	27	34	197	12	38
POU2F1	536	989	529	440	371	660
DUSP27	285	396	196	196	195	446
GPA33	7	11	12	40	15	0
MAEL	158	119	81	69	152	123
ILDR2	587	776	1060	527	838	585
LOC110088694	153	62	297	224	164	153
LOC110088432	49	25	183	140	275	162
CD2	18	8	42	14	15	0
PTGFRN	726	2491	791	1142	1691	1140
CD101	49	20	17	16	44	10
LOC110088711	1	0	0	20	7	0
IGSF3	1450	3675	1352	1533	2350	2206
ADPRH	289	1326	97	190	119	179
LOC110088482	19	33	4	28	1	45
TIMMDC1	688	1971	440	609	505	879
LOC110088526	0	0	0	0	0	0
POGLUT1	435	906	440	461	440	456
LOC110088674	0	0	0	0	0	0
BCL9	1540	3196	1870	1230	1536	2311
ACP6	89	94	35	54	65	166
LOC110088560	6	51	6	0	1	13
GJA5	40	138	97	134	74	4
GJA8	3	11	11	0	37	0
GPR89B	664	1299	992	722	411	838
PDZK1	5	3611	71	1171	63	70
HTR1F	47	105	140	47	13	104
POU1F1	0	0	0	0	22	0
CHMP2B	1287	5110	533	1609	774	1853
VGLL3	117	122	101	3	30	22
CADM2	198	768	131	252	357	577
TRNAA-UGC	4	0	0	0	0	0
PENK	59	108	24	2	29	0
LOC110089753	0	0	4	14	24	0
FAM110B	1498	1955	691	1296	1002	1155
LOC110088838	107	121	16	19	49	49
UBXN2B	624	1103	335	369	262	1380
LOC110088844	0	5	0	16	7	0
SDCBP	2634	4766	1175	3281	1678	4391
NSMAF	1484	1387	1587	1267	746	1308
TOX	1008	1289	1178	321	654	950
LOC110088752	32	37	47	13	51	109
CA8	65	281	29	124	138	0
RAB2A	1587	5985	923	1614	1057	2269
LOC110088952	2	8	10	5	22	0
CHD7	6055	7829	7443	6645	3569	5992
CLVS1	3	14	6	0	0	14
LOC110088970	10	24	0	37	21	0
ASPH	3720	9126	3611	3658	2700	3724
LOC110089692	16	32	4	0	33	16
NKAIN3	94	107	33	19	67	101
GGH	429	1427	158	439	155	644
TTPA	55	506	21	204	23	48
RNF4	1345	2476	481	1529	1038	1943
YTHDF3	4360	7521	1938	2251	1675	3698
BHLHE22	0	7	0	0	65	0
LOC110089029	96	776	139	116	134	308
LOC110089770	6	4	0	0	0	3
ARMC1	1361	1730	993	1296	1042	2144
MTFR1	962	2011	647	834	580	1190
PDE7A	696	991	716	416	371	757
DNAJC5B	2	8	12	40	11	21
TRNAY-GUA	10	20	0	0	48	8
TRNAR-ACG	4	13	5	5	6	14
TRIM55	0	32	20	0	10	0
CRH	0	0	8	0	0	26
LOC110089714	1	0	0	0	0	0
LOC110089175	0	0	0	0	5	0
LOC110089166	0	0	0	0	0	0
RRS1	1646	3692	737	1554	982	1739
ADHFE1	88	159	66	88	171	200
CUNH8orf46	4	26	6	0	5	0
MYBL1	225	140	140	128	109	122
VCPIP1	1680	3010	1476	2347	1808	2531
LOC110089237	469	830	434	714	605	755
MCMDC2	13	21	0	44	54	37
LOC110089268	1160	1346	2716	1744	2025	2112
TCF24	13	162	38	0	3	35
PPP1R42	1	7	16	63	2	23
LOC110089318	0	0	1	0	0	0
COPS5	404	844	359	447	477	724
CSPP1	1666	1592	2661	997	1150	1387
ARFGEF1	3435	4269	3573	4058	2666	3947
CPA6	11	49	1	0	16	2
PREX2	888	737	1033	983	1073	1729
CUNH8orf34	34	23	27	31	106	53
SULF1	2660	2226	2890	1540	3398	4585
SLCO5A1	521	456	211	576	284	164
PRDM14	33	3	6	4	0	0
NCOA2	6074	8471	8473	5562	3402	8353
LOC110089473	0	0	0	0	3	0
TRAM1	2025	4588	672	1705	1053	2134
LACTB2	258	739	213	676	453	753
XKR9	1	19	7	268	16	0
EYA1	439	492	407	405	559	901
MSC	15	14	1	0	48	0
TRPA1	6	0	16	10	29	28
KCNB2	290	274	118	44	80	103
TERF1	34	99	38	156	136	78
SBSPON	36	49	12	1	65	81
LOC110089611	0	20	0	0	0	0
CUNH8orf89	103	199	44	120	113	136
RPL7	5481	16084	2366	8998	7604	16174
RDH10	2586	4735	1025	1258	565	3162
STAU2	823	1746	802	1322	929	1521
UBE2W	560	929	326	1064	259	701
ELOC	57	94	38	65	60	49
HAUS3	293	447	272	312	220	423
TMEM70	162	759	184	323	106	436
LY96	34	25	49	9	2	0
RPL38	3523	10239	1217	3003	2682	3412
TTYH2	1407	2499	1222	1052	1278	1034
DNAI2	341	608	353	40	114	51
KIF19	114	228	170	112	260	129
BTBD17	1	4	10	43	27	0
GPR142	3	0	0	0	5	0
GPRC5C	187	726	215	301	196	300
CCDC137	261	827	135	236	115	387
PDE6G	4	5	6	0	12	0
TSPAN10	0	10	11	0	0	0
NPLOC4	2334	5704	1505	2046	1154	2603
FAAP100	511	1905	553	707	595	865
FSCN2	281	223	88	147	53	1103
LOC110089951	36	167	7	27	20	12
ACTG1	37137	134299	21962	129002	76091	137971
LOC110091237	2	7	0	0	19	0
LOC110089956	131	127	158	101	99	177
BAHCC1	2872	7044	5560	3573	3775	4581
SLC38A10	3012	6761	1742	2360	2081	2895
NDUFAF8	128	428	84	217	116	271
TEPSIN	208	248	325	218	132	145
CEP131	1983	3203	3435	2008	2998	2850
LOC110091350	0	0	0	0	5	0
AATK	72	45	181	51	104	135
BAIAP2	338	535	568	374	591	320
CHMP6	826	2171	511	865	806	1035
LOC110090085	46	10	60	15	0	65
RPTOR	2760	4914	3305	2606	1926	3109
LOC110090089	1	5	10	0	2	0
NPTX1	535	685	44	62	42	0
ENDOV	109	313	129	251	26	271
RNF213	19630	20945	27460	5676	3746	10883
SLC26A11	540	1546	502	353	177	284
SGSH	520	1330	179	456	441	466
CARD14	30	52	31	126	52	54
GAA	631	1941	555	389	315	723
CCDC40	270	840	672	376	144	102
TBC1D16	699	1297	907	842	556	852
RMI2	16	14	31	32	48	11
CBX4	772	1698	691	759	489	722
CBX8	227	603	389	168	396	266
LOC110091260	606	1951	509	431	549	761
ENPP7	16	1	6	14	17	0
LOC110091346	0	0	0	12	5	0
RBFOX3	145	423	128	119	150	91
ENGASE	547	1129	754	1015	1836	1216
C1QTNF1	124	832	125	12	154	86
CANT1	518	1242	425	815	470	512
LGALS3BP	223	360	219	51	29	30
TIMP2	2588	11621	1344	1909	3094	3900
USP36	3902	6735	2745	2797	2309	2476
CYTH1	2279	3284	1577	1725	1136	1500
DNAH17	263	239	213	176	324	47
PGS1	1153	1353	1574	1132	668	1281
SOCS3	3203	7976	1297	1981	2545	4864
LOC110090439	868	1492	1140	276	354	540
TMEM235	210	346	210	122	49	160
BIRC5	41	76	41	192	43	248
AFMID	37	275	67	171	37	47
TK1	39	101	25	248	40	34
SYNGR2	1072	3787	308	1169	248	439
TMC8	181	430	637	199	251	536
TMC6	281	1271	355	1079	200	393
ARL16	754	1843	325	470	168	422
HGS	3492	6652	2591	2888	1408	2623
LOC110090537	0	1	0	0	1	0
MRPL12	437	1364	394	648	425	794
SLC25A10	647	1257	664	960	215	604
LOC110091311	5	5	22	59	7	0
GCGR	294	197	290	46	6	40
MCRIP1	1756	3014	882	1717	1186	1715
PPP1R27	20	24	17	43	27	14
P4HB	11401	38672	4713	14374	8104	12255
ARHGDIA	2364	9886	798	3765	1525	4074
ALYREF	603	1771	323	899	411	855
ANAPC11	1035	2549	584	660	438	1072
NPB	25	31	4	0	37	0
PCYT2	2131	2182	1609	1474	867	1547
SIRT7	287	768	338	373	261	399
MAFG	516	735	315	454	467	481
PYCR1	1392	5510	482	2357	1609	2751
MYADML2	9	4	0	20	41	0
NOTUM	124	341	116	15	54	19
ASPSCR1	375	1167	509	687	509	851
CENPX	270	722	198	434	359	516
LRRC45	1896	1801	6206	1689	1597	1943
RAC3	339	906	251	423	377	420
DCXR	962	3558	863	595	605	1315
LOC110091301	4	0	0	9	18	0
RFNG	2143	3539	1355	1880	1620	2389
GPS1	1102	2514	952	1550	894	1205
LOC110090812	3	0	2	0	0	0
DUS1L	1379	2910	1225	1758	1061	1899
FASN	18973	25289	7313	17955	7044	5769
CCDC57	117	179	353	288	375	335
SLC16A3	808	936	181	1603	749	302
CSNK1D	5582	7219	3595	5276	4208	6045
UTP18	1167	1206	1305	863	893	905
MBTD1	1935	2123	2687	940	1083	2238
LOC110090964	2700	10260	918	4866	3160	5593
NME1	11	5	6	0	15	3
SPAG9	8814	10640	14070	6254	4339	7690
LOC110091050	101	89	83	18	34	29
TOB1	4102	5821	4409	2175	2495	3934
WFIKKN2	65	96	20	12	0	16
LOC110091069	39	49	49	23	24	112
LUC7L3	4507	3605	4759	5551	5461	7628
ANKRD40	858	2475	589	1347	963	1325
ABCC3	7212	10590	2470	4575	2589	5888
CACNA1G	309	172	456	154	452	372
LOC110091358	0	0	0	0	0	0
SPATA20	1880	6730	1589	2906	2026	5988
EPN3	281	1074	570	687	240	807
MYCBPAP	693	1032	1571	233	123	2156
RSAD1	453	1232	364	124	104	344
ACSF2	206	416	214	304	240	318
CHAD	2	0	8	0	47	12
LRRC59	1228	3208	729	926	594	1129
NEDD1	728	1577	1325	1022	595	1557
CFAP54	136	176	315	435	276	252
CDK17	1267	2002	879	911	969	1470
ELK3	1034	3110	1025	1289	1415	1202
TRNAD-GUC	0	7	1	5	0	12
LTA4H	669	1663	446	933	583	1107
HAL	65	17	106	35	26	37
AMDHD1	81	331	165	286	120	92
CCDC38	21	67	50	25	94	16
SNRPF	29	98	44	6	20	24
NTN4	225	411	98	155	44	59
LOC110091494	32	30	78	28	101	71
USP44	947	1162	1048	824	631	1432
METAP2	1188	3037	840	1186	1022	1661
LOC110070293	4	35	4	5	0	4
LOC110091535	33	54	55	82	46	43
VEZT	717	1128	1040	617	455	927
FGD6	3053	3408	3960	3730	3322	4230
NR2C1	1498	2194	2246	1474	1289	2068
NDUFA12	2091	6789	787	1865	1786	1835
TMCC3	354	263	383	263	321	739
CEP83	252	191	341	280	600	957
PLXNC1	1218	1711	1118	329	190	2758
CRADD	277	428	219	380	199	424
SOCS2	14	32	31	13	25	63
MRPL42	265	722	191	270	322	549
UBE2N	966	2115	474	1179	906	1825
NUDT4	1624	2443	883	902	1221	1041
EEA1	2551	3971	2109	1793	2087	4089
PLEKHG7	73	29	28	43	44	38
LOC110070283	20	4	32	0	0	0
BTG1	18372	28712	7954	6371	2513	16843
LOC110069833	18	4	10	0	0	4
DCN	796	1895	471	443	1344	2944
LUM	182	245	59	133	126	324
KERA	0	0	3	0	2	0
EPYC	0	0	8	7	0	0
ATP2B1	2872	3960	2274	2507	2094	3266
POC1B	416	260	164	187	138	137
DUSP6	1209	3783	731	1859	214	1014
KITLG	323	302	363	163	231	378
TMTC3	2169	3480	1908	1583	1172	2676
CEP290	1766	1797	4768	2436	2538	4243
CUNH12orf29	400	862	213	456	269	663
CUNH12orf50	42	25	41	26	55	22
LOC110070276	0	0	0	0	0	0
MGAT4C	12	28	2	6	89	46
NTS	62	319	18	198	34	20
RASSF9	243	1358	259	392	109	355
ALX1	195	360	361	299	125	255
LRRIQ1	32	84	177	312	120	77
SLC6A15	110	198	269	86	185	246
TMTC2	1614	3026	1683	2224	5462	3380
METTL25	774	816	842	872	1009	1281
CCDC59	59	117	125	48	110	132
PPFIA2	1146	607	1799	150	405	4014
LOC110070235	164	202	176	70	216	252
ITGB7	60	236	80	100	48	61
RARG	164	632	459	107	186	66
LOC110070389	438	326	228	98	86	94
MFSD5	429	871	185	204	166	523
LOC110071752	0	0	0	0	9	0
LOC110071749	14	4	1	0	24	0
ESPL1	355	473	160	146	183	129
PFDN5	924	2178	309	1098	1123	1583
LOC110070465	243	515	237	124	223	108
ASB8	1382	2170	809	1040	621	915
LOC110071755	174	694	165	423	350	453
LOC110070533	76	44	111	18	121	19
SENP1	906	1062	1104	986	809	1172
LOC110071771	0	0	0	0	0	0
LOC110071770	0	0	0	0	6	0
COL2A1	2939	10052	4494	13636	14672	3657
LOC110070539	124	375	74	60	30	28
OS9	1497	4346	1037	1559	953	2205
B4GALNT1	345	358	295	173	137	482
SLC26A10	131	103	162	148	93	24
LOC110070327	0	0	0	0	42	0
ARHGEF25	1015	2416	1815	731	1283	1669
LOC110070741	148	283	40	110	104	100
DTX3	312	595	439	296	538	402
PIP4K2C	2328	8043	856	2402	1095	2198
KIF5A	474	669	812	348	623	392
DCTN2	1497	4742	940	1456	1301	1323
MBD6	1974	4897	1091	1531	1347	1455
DDIT3	1490	2236	1191	2251	1382	1325
MARS	3018	4054	2673	3331	1582	3903
LOC110070839	24	24	11	35	0	71
LOC110071757	23	46	7	83	10	52
LOC110070841	240	503	559	165	188	618
GLI1	373	457	377	67	152	130
INHBE	4	0	0	0	43	0
LOC110070913	107	94	113	10	66	46
R3HDM2	4036	5543	2674	2066	1460	2500
STAC3	96	80	119	52	46	25
LOC110070933	66	272	115	24	27	155
SHMT2	705	1984	605	1582	686	1691
NXPH4	4	29	8	12	18	4
LRP1	100710	103021	63177	33697	26209	61353
STAT6	1513	1656	1644	1207	640	2118
NAB2	267	941	360	523	252	216
NEMP1	1544	2382	1027	1308	985	2512
LOC110071038	86	64	32	51	6	30
SPRYD3	4997	8194	2700	3608	2203	3285
TNS2	2330	7928	3513	3459	1544	2080
LOC110071742	1	5	6	0	0	1
EIF4B	11269	33950	4168	12314	7615	17707
LOC110071101	6	2	0	28	19	14
KRT18	8537	19671	2501	6432	1225	4160
KRT8	22191	54689	6268	24353	6140	14127
ITGA5	6508	6082	5038	4250	2061	3416
GTSF1	683	846	673	404	114	168
LOC110071205	0	116	33	0	2	27
NCKAP1L	84	308	116	74	55	301
PDE1B	549	633	132	514	147	344
PPP1R1A	484	464	338	126	67	273
LOC110071256	3	0	2	0	0	0
TESPA1	10	88	1	37	28	114
NEUROD4	2	7	0	0	0	0
ENDOU	0	0	0	0	16	0
LOC110071300	27	24	96	70	31	75
RAPGEF3	242	971	391	469	184	287
SLC48A1	913	2013	534	895	573	933
LOC110071753	2	10	1	12	42	0
HDAC7	7994	7770	7695	3189	1851	4891
LOC110071398	1	0	3	0	16	0
LOC110071744	5558	14368	4472	1184	1439	1177
LOC110071407	110	291	40	271	75	175
LOC110071759	98	965	106	625	406	429
LOC110071417	384	1806	282	884	308	752
LOC110071419	60	266	62	145	29	35
LOC110071431	28	83	23	134	125	105
RDH8	0	217	2	41	59	0
LOC110071451	0	0	0	0	14	0
COL5A3	1619	2706	973	887	559	1231
OLFM2	212	259	156	178	118	36
LOC110071482	0	0	0	0	0	0
LOC110071760	3	9	9	278	34	0
LOC110071745	0	0	0	0	0	0
PIN1	1473	4700	476	1517	993	2020
UBL5	400	1452	222	681	656	914
FBXL12	270	681	258	143	138	239
LOC110071540	4	0	12	0	1	8
LOC110071550	0	0	2	0	7	0
LOC110071746	0	47	0	0	16	0
LOC110071747	0	49	0	0	20	0
LOC110071748	320	881	673	556	45	508
CHCHD5	417	745	329	475	363	482
ATP13A1	3070	5144	3226	2632	1442	1883
MVB12A	581	1237	1205	972	634	970
DSN1	248	264	143	90	205	175
LOC110071625	557	1505	457	659	511	585
LPAR2	295	646	424	416	140	325
LOC110071751	6	37	8	0	30	0
GMIP	82	392	145	190	137	457
NXNL1	17	2	14	0	23	0
SLC27A1	1220	1547	854	1000	641	980
PGLS	1219	2573	1044	1693	1054	852
LOC110071739	4	0	0	2	0	12
COLGALT1	698	2033	489	562	1084	1496
LOC110071762	0	0	0	0	2	28
HTATIP2	357	1033	527	363	137	597
LOC110071763	0	18	28	0	0	0
LOC110071764	0	0	0	0	16	14
LOC110071765	0	0	0	0	0	0
LOC110071766	0	0	0	0	0	0
LOC110071767	0	21	0	0	5	0
LOC110071768	0	0	0	0	0	0
LOC110071776	334	406	366	291	284	598
LOC110071775	449	600	170	702	162	350
JPH2	633	1293	718	397	866	1161
LOC110071830	21	18	11	19	0	0
LOC110071823	8	0	0	0	9	0
OCSTAMP	0	0	0	28	24	0
SLC13A3	29	2973	31	441	108	132
LOC110071780	59	226	77	179	396	285
TP53RK	81	159	69	33	62	21
SLC2A10	772	1125	609	496	403	519
EYA2	848	885	1169	88	281	685
ZMYND8	2052	3120	3348	2252	1721	2585
LOC110071785	864	912	1191	642	386	1801
[truncated: 19,728 more rows]
