# Supplementary material for: In vitro organ culture protocol for intact urogenital systems supporting gonadal differentiation
Source: PLoS One. 2025 Jul 29;20(7):e0327930. doi: 10.1371/journal.pone.0327930 (PMC12306756; doi:10.1371/journal.pone.0327930)
Supplement: S3 File — Analysis was conducted using methods described in (21). The sample IDs correspond to incubation temperature (28 or 36), genotype (ZZ), replicate (1, 2 or 3). (CSV) [file pone.0327930.s003.csv]

Gene_ID	28_ZZ_rep1	28_ZZ_rep2	28_ZZ_rep3	36_ZZ_rep1	36_ZZ_rep2	36_ZZ_rep3
A1CF	0	20.49567355	1.011336978	8.682584469	9.337133008	0
A4GALT	1.468191799	1.852557651	5.75203308	0.301803585	0.228650243	5.694563245
A4GNT	0	0	0	0	0	0
AAAS	19.03645909	28.7001334	10.48917675	13.69435042	15.81451296	24.85524814
AACS	143.4303056	136.0594656	33.56334546	35.16973684	7.025455802	8.824095356
AADAC	0.516312924	1.049624122	1.102834439	5.077461673	1.182348102	7.581958212
AADAT	18.62366186	38.69078872	34.65901927	27.13975525	15.35739675	3.750952205
AAED1	11.81280374	24.47013524	3.882977522	22.37856828	35.54299271	12.5211395
AAGAB	257.8715697	51.97486491	10.70696756	84.38141818	38.76419753	159.2336086
AAK1	28.20257607	72.666488	52.32944539	50.70759846	55.52460834	62.90502702
AAMDC	18.82814336	115.0272756	12.33028019	25.52037939	24.18403272	18.02592464
AAMP	56.6602193	132.9071125	10.99802579	56.74158769	11.06860718	53.48226281
AANAT	37.55280342	81.72445779	24.15675106	46.63355416	34.86543291	22.95194302
AAR2	18.10768925	80.88721012	12.84032038	28.06208952	6.092713657	35.71498797
AARS	154.2060518	341.0922992	104.5920892	416.9611532	249.6884871	213.4241489
AARS2	37.76144013	24.00126646	30.97208341	25.97838262	8.104947692	15.1923335
AARSD1	66.927442	347.3975889	41.56004779	88.28784414	50.86728089	50.88157046
AASDH	29.27176489	17.06828721	30.3843297	24.63631005	25.34231251	42.84648831
AASDHPPT	18.86619857	6.8118263	6.755771002	8.737961195	3.125684659	13.534957
AASS	21.1202117	61.75701395	24.46321542	18.30729556	11.04972882	18.58796454
AATF	16.01184635	103.9955848	39.45853665	34.72721995	191.5389382	31.78771602
AATK	1.80339405	0.666874338	3.080756333	0.820022683	2.063951493	1.614170973
ABAT	22.88498416	84.52345726	6.554748925	22.78520595	5.644564572	20.88627973
ABCA1	58.57916197	2173.971835	245.7674631	104.7062669	384.3922722	338.4257554
ABCA12	0.166467421	1.292201692	0.393561876	0.675815439	0.5445616	1.2169484
ABCA2	19.99478907	63.38176716	40.05755617	14.63794365	23.86506588	12.0808743
ABCA3	72.1992879	251.9851862	147.1974053	90.51125587	48.70425541	91.99310618
ABCA4	10.88381678	24.34234855	10.68809342	7.964515586	5.174503629	6.526527297
ABCA5	43.29674382	68.61648878	54.58390818	23.06956343	18.61022705	36.48397669
ABCB10	7.692164015	31.56578859	12.6973638	22.11464812	6.877716093	198.3975634
ABCB11	0	0.139938634	1.003523971	0.871051712	1.595738303	0
ABCB5	1.46653541	6.927781251	0.518376971	66.34300024	5.12899149	0.506024006
ABCB6	54.05778709	66.52181526	40.59515236	58.45383544	31.41820458	23.71707406
ABCB7	58.11269482	147.3061259	40.47409288	121.9747634	102.2899886	53.72284357
ABCB8	151.0889574	242.6193009	203.9212065	108.7071013	140.7382386	135.0882358
ABCB9	3.108324836	6.135874273	3.328654967	4.7127724	1.872821969	8.702498523
ABCC1	68.39282032	45.13757696	54.72679704	111.8125317	86.02040035	86.31902287
ABCC10	28.2611177	60.23266639	51.82579313	26.12707179	14.00389284	23.76971849
ABCC2	22.10532735	46.94655665	20.69861634	94.92436734	8.512762403	4.8373169
ABCC3	162.0893017	235.5715265	56.45255702	118.045313	96.34966127	99.11817271
ABCC4	191.1387096	129.474225	23.29959546	98.73324052	474.1679556	85.90144161
ABCC5	155.8836996	469.4346108	178.4043859	141.6155687	173.967744	221.6115322
ABCC8	0.746003305	3.902297974	2.427511105	2.701751792	3.167877643	0.203673596
ABCC9	21.75084406	76.1058254	64.58150861	19.97522513	12.86321092	9.275955042
ABCD1	52.86199704	205.9375861	36.81358482	72.35833794	49.26958945	53.37995758
ABCD2	5.191569151	12.34935626	5.022203436	5.398169779	6.049504577	3.215875787
ABCD3	8.793859146	46.74553817	14.24261012	85.83814157	16.93454893	43.61391002
ABCD4	42.50998565	82.78883973	36.83130292	35.78234143	18.97758687	27.16087753
ABCE1	214.9767957	372.5850736	760.9406251	180.362302	118.8592335	189.8644348
ABCF1	58.48311835	219.1418135	87.61023984	75.4005818	56.04143685	57.6243606
ABCF2	67.8380446	352.7216982	40.74261463	117.1399438	69.9508744	50.11052858
ABCF3	100.3123427	168.2395696	719.8871457	75.54446537	49.65698798	55.24691432
ABCG1	1.771014881	1.946844302	4.955639233	1.377892636	0.363895096	3.394739439
ABCG4	3.739053092	11.22837881	6.900416707	2.209510727	1.5140232	0.080163741
ABCG5	0	0	2.049937946	0.471554006	0	0
ABCG8	0	0	0	0	5.830788031	0
ABHD1	16.85204242	20.28111773	22.97614406	30.43749021	15.03016108	4.831435235
ABHD10	33.15738389	69.91800031	17.94021828	31.08381206	27.39229966	32.78210733
ABHD11	8.277380538	15.67176324	53.75392779	5.126593915	5.219066388	7.242170053
ABHD12	37.98890443	46.0967907	17.21602008	23.15948258	2.234304119	14.11643652
ABHD12B	3.00767063	8.480187041	5.016335332	7.301644667	1.19263874	2.108008458
ABHD13	75.1165526	39.40642385	25.32272905	57.723911	20.75358939	216.5182914
ABHD15	3.680210627	15.5888406	8.017612508	4.842670027	3.502837251	5.353298602
ABHD16A	25.48931221	680.7491851	41.21289051	42.7303448	22.54219999	47.98807314
ABHD17A	769.7334722	287.3106603	50.44703033	134.2402307	65.22885666	65.84962164
ABHD17B	33.27714766	31.10424455	12.81681574	22.86230093	10.62911596	29.5520102
ABHD17C	27.32591925	94.46393807	32.26058569	43.72587096	13.66175684	23.08577958
ABHD18	43.28286855	43.19941401	18.28229764	34.72339616	17.86768726	43.81733527
ABHD2	177.7194014	275.6264082	50.58348592	166.7764588	53.21618504	64.34112484
ABHD3	40.43799053	8.158554939	1.217631398	11.35973675	3.994036812	18.49123953
ABHD4	11.44748684	79.53521729	12.63788285	18.53408436	11.25356007	24.31018703
ABHD5	30.53679265	56.5866102	43.376199	22.40195903	29.41965291	44.8495718
ABHD8	5.832479585	13.44188593	3.176156838	4.878983671	3.408846591	5.950133373
ABI1	80.9181692	97.47842041	49.73800909	129.9915874	48.57729623	169.5453124
ABI2	71.79890774	159.5889751	65.29750488	57.85151545	44.29920524	37.29249497
ABI3	39.20643229	82.60462367	15.15720021	19.23960093	0.720323372	2.393472144
ABI3BP	0.910985071	5.602507334	7.588721291	3.346136579	1.407595378	0.387866586
ABL1	76.58150952	187.904552	98.47972132	51.06032216	45.22155484	514.9071638
ABL2	50.88720811	81.25634883	355.0199011	60.75564138	22.79270684	104.3589666
ABLIM1	28.08089066	57.78522839	16.3310918	30.82985684	4.301118888	14.20659166
ABLIM2	7.465494271	20.96585065	5.303423228	5.096766378	1.896580625	3.883529833
ABLIM3	8.269674543	19.73514507	2.542177584	5.689101619	27.57169058	9.960732215
ABR	116.1922221	304.3643711	122.5865386	88.70102638	76.56076848	40.72090927
ABRA	0	0.488471566	1.625780616	1.63946912	1.448637164	0
ABRACL	18.63471216	92.96399102	6.843314255	64.01553945	3.858512954	25.86558747
ABT1	40.07773933	75.84400071	30.45191612	32.44219925	111.7736845	20.3588652
ABTB1	53.5311344	84.40490095	102.6933237	69.7460438	53.5887168	1275.82018
ABTB2	30.82028676	14.50874725	7.962110188	19.85066048	10.61487259	13.9761844
ACAA1	76.01584023	165.2505897	43.40881029	131.339531	45.75266213	104.9405868
ACAA2	86.48258419	5760.1092	89.02929902	282.2704271	56.15572472	203.31127
ACACA	976.4482486	88.13339348	28.36891286	92.27571841	38.40245573	137.4915472
ACACB	61.27707178	248.0401665	84.55157067	38.83616965	59.7510945	98.6942536
ACAD10	326.9076815	114.8873806	71.14121487	59.71909127	32.38447691	35.47109088
ACAD11	17.64048612	39.22800681	25.64210655	68.73575507	20.4374617	16.62045584
ACAD8	71.17919669	382.5009047	60.19116079	77.89917895	39.74108337	35.26785688
ACAD9	363.1293452	49.57832043	23.26649495	47.98906571	26.1018697	105.3786791
ACADL	43.85031201	80.73818648	51.7483024	51.83425525	36.85490664	33.32453664
ACADM	50.47745909	423.3619737	17.67917635	117.2683722	72.56615024	81.42433024
ACADS	16.57441816	120.5159063	23.54211025	54.24163792	20.92365656	53.40777117
ACADSB	54.53692215	107.6297532	18.92442413	85.61911584	61.57595584	413.8648804
ACADVL	129.784381	556.7378688	51.81311303	195.972234	42.54148158	190.0944899
ACAN	20.22541444	3.185811804	14.63769511	0.756492562	10.39281355	6.175134701
ACAP1	19.9774989	61.10687687	33.24695923	3.234546086	6.732398317	14.78285232
ACAP2	263.7805702	114.1495329	114.4526393	128.592734	93.79294121	235.3809215
ACAP3	56.94910935	26.64117316	43.14032493	69.05113996	136.2361949	204.4731435
ACAT1	131.8848584	390.1600808	59.26855558	80.79100499	71.11560364	103.5942036
ACAT2	304.8182807	672.8600082	53.86119843	150.769999	38.42165093	62.44833349
ACBD3	61.3824967	182.5137644	30.17943476	77.66144074	59.35469784	51.762201
ACBD4	31.93021719	70.25936667	43.03891643	33.25110189	7.787655121	95.84709658
ACBD5	53.18294035	37.28270352	23.7389557	36.91856281	23.70986363	60.97981811
ACBD6	88.37781911	32.71301005	27.27870483	46.06349211	34.82178195	122.0225559
ACBD7	15.51225316	61.64596112	18.82998132	19.84383682	19.21023031	223.8969529
ACE	3.693204581	25.26246217	1.922009216	29.067396	5.489390261	11.01545103
ACE2	0.1395521	1.496475889	0.465331776	2.864088453	0.225918896	0
ACER1	0.875195596	0.213265515	3.694012108	0	2.827796223	0
ACER2	36.35691401	39.24611326	31.62583999	37.04511996	93.84227357	98.74174355
ACER3	85.71408935	162.1240343	24.42696786	81.01072422	26.09493883	33.06582085
ACHE	29.22782792	49.42553235	8.681856071	1.519116298	3.395773599	8.648315478
ACIN1	83.73591558	327.7580873	129.977304	115.4842649	239.5653673	227.2119674
ACKR3	6.206866213	25.10855651	6.758526581	19.48898264	30.78594257	10.25589842
ACKR4	0.216807895	2.443178045	1.578085757	0	0	1.499628079
ACLY	283.4576069	387.6538052	62.08771012	94.95940181	18.05500559	45.09663543
ACMSD	0	4.465462234	0.099995663	39.16592364	17.77112827	0
ACO1	84.8089649	451.1435268	87.86503514	134.9841513	49.47060001	164.9019152
ACO2	170.5281722	553.3951356	1116.772564	394.5840943	77.17177407	320.4219358
ACOD1	0.280765927	0.76568652	0.094095633	0	0.220182413	0.478429843
ACOT11	89.26815276	71.87101159	30.47911685	41.87274018	16.18035318	59.54892764
ACOT12	12.77487124	3.459058529	1.131258843	11.46949745	2.380829214	0.975429279
ACOT13	61.52677654	40.39356143	14.23079916	37.55140518	46.99690597	195.5510029
ACOT7	19.78872658	74.62835437	9.368539549	17.53797163	7.712610682	12.44985253
ACOT8	11.38283028	40.24818459	12.2465021	22.53757305	20.62374973	6.178143998
ACOT9	80.14904813	183.2012135	93.34826513	64.08873126	39.44809917	127.6394958
ACOX1	100.2481096	84.65834451	35.66473822	82.05255869	52.31957351	364.5091084
ACOX2	70.89625124	117.7166221	38.52996522	76.47463125	12.79432929	25.58200837
ACOX3	19.95322883	46.86756222	23.61372749	33.55722839	20.64994611	23.79995946
ACP1	13.94620635	77.48671415	13.52168847	25.59390347	10.95175561	41.30778801
ACP2	16.47620009	51.75701905	26.57959553	29.12844823	23.17221533	42.0473866
ACP5	16.92465394	29.6605228	6.794642591	18.52428195	76.68630238	5.300555606
ACP6	10.76006927	9.650313273	3.001319979	7.543543468	10.28764165	22.18200646
ACP7	94.83499199	201.8042996	70.66168041	139.0743281	104.1580738	129.7367454
ACPT	0	0	0	0.328000984	2.254929404	0
ACR	0	0	0	0	3.454056085	0
ACRBP	1.304536505	0.370304742	7.966556646	3.113881318	1.020856271	0.683241795
ACSBG1	0.814109113	0.416159992	1.782349708	0.042863897	1.067151331	0
ACSBG2	30.45157467	111.5297584	29.84877989	26.56449832	12.20095106	157.2011674
ACSF2	10.91412755	10.1265106	6.528938537	17.97901304	11.01007716	9.14995601
ACSF3	6.173930239	28.69938462	43.06941566	28.93842563	13.8396721	10.94326528
ACSL1	687.1840553	99.3108239	86.89874905	171.7328083	138.1529793	226.470948
ACSL3	56.95806995	181.7491508	42.90543685	68.86688072	30.05895588	40.193792
ACSL4	477.4289475	452.7286407	139.9775568	263.3189826	57.03561054	166.1009275
ACSL5	9.55549895	50.54064276	4.57632138	9.949710811	4.1823275	32.12899162
ACSL6	4.430526185	9.404886673	9.698628292	4.670347548	5.550963055	2.821583007
ACSS1	69.94082198	40.44371804	43.97418594	37.95893123	20.59892967	16.0121233
ACSS2	109.973852	176.9703669	28.98042512	66.14438035	27.84041215	67.02963201
ACTA1	26.35512429	128.8388771	9.701547811	64.15953285	88.30728638	39.23261751
ACTA2	18.79203423	156.5883358	30.09139518	140.4507222	72.82033446	141.970441
ACTB	1815.81058	9691.135991	1218.66471	3431.606352	2324.873535	2520.422057
ACTC1	8.89776376	0.044603496	0	0.823916879	2.209671107	11.0971196
ACTG1	2115.32729	11579.62686	1165.738395	9083.147636	4651.678177	3574.476541
ACTG2	284.0076831	100.3912959	35.96642889	248.2823698	245.9538902	305.8119106
ACTL6A	43.89864504	120.3894328	29.09016067	52.76879742	12.38554602	27.50104412
ACTL6B	1.209508628	93.09404077	11.47254725	2.216658935	1.245334171	3.374397445
ACTL9	0.147679119	0	1.174680439	1.684496433	1.93509571	0.387065359
ACTN1	112.8875076	155.4638474	67.48672906	157.2316226	271.6218941	247.3809353
ACTN2	0.83612705	0.458042004	1.074073302	0.768926031	2.701021096	3.824838676
ACTN3	37.86219942	18.98280256	36.88556579	15.06437429	8.816936324	18.65368953
ACTN4	111.7143469	883.7026033	71.48916655	389.176346	188.1451579	132.241857
ACTR10	27.6866417	201.0704314	31.78910569	45.28940993	25.12109778	38.5451475
ACTR1A	124.2477436	116.5718588	71.89441498	37.61495737	53.25462859	59.55714724
ACTR1B	72.95837733	317.8881889	373.7060779	164.53051	27.2241831	139.5717257
ACTR2	97.15344714	110.8660328	52.29650292	117.0145296	62.6554203	168.957722
ACTR3	103.7996016	253.7806116	43.35455896	117.287598	24.22441518	65.79430568
ACTR3B	61.80026937	34.83450435	194.2018526	16.89639911	106.9791319	27.45382422
ACTR5	5.757144756	17.40852944	6.591179987	17.12983725	5.710934971	8.045765059
ACTR6	51.66822393	68.0035824	39.43533462	51.95569223	286.5107082	77.85399555
ACTR8	35.43566155	114.4335636	45.8833009	68.85182474	103.1702985	59.96286617
ACVR1	15.80474435	63.15758384	27.25977831	50.63829271	43.71114453	63.60237762
ACVR1B	89.10915297	219.7393928	62.99897928	67.69493015	51.35279103	60.50692496
ACVR1C	14.30414778	2.357663533	3.821425149	2.551730305	0.809922756	0.22534557
ACVR2A	68.99785193	80.94507738	31.79989788	58.26838254	68.04456171	105.9320466
ACVR2B	108.733507	109.4346698	106.7342335	66.50222344	85.02161005	100.5909866
ACVRL1	18.16158755	77.56467936	18.56725641	33.22405605	28.74365138	14.42963635
ACY1	39.05998409	323.4341854	18.73720558	150.5939272	20.34215019	88.30767797
ACY3	0.453843277	6.790512823	0	10.14834892	1.60339877	0
ACYP1	267.4290706	27.42120131	38.95811729	48.06360464	49.96095122	53.85989496
ACYP2	6.936916011	16.57459323	189.7529174	27.59656866	5.615545914	18.67061399
ADA	30.81163053	17.34718287	11.10191742	13.20541742	137.4954854	28.15831845
ADA2	14.62893003	12.70047972	51.04831507	4.126707835	1.175642852	28.15529253
ADAD1	14.50163099	1.630300749	17.06807706	0.74343081	18.31662806	2.030175937
ADAD2	12.72632538	32.75796778	83.08643173	10.96219621	7.691907641	9.91476151
ADAL	59.10491361	25.39165911	101.8752261	30.72371189	17.62144025	41.00272047
ADAM10	95.30249772	353.9774674	590.2770001	110.7605926	66.98551961	201.19972
ADAM11	16.02898554	44.69159055	296.1315945	13.28734037	7.241028757	22.07455502
ADAM12	8.239814194	31.77659175	42.96782929	34.02387396	28.91751303	72.24004887
ADAM15	52.42516886	34.1585716	89.59352328	66.24334877	20.23831361	23.36628261
ADAM17	73.69482745	88.51491606	26.52326628	55.05733123	58.00105997	149.717861
ADAM19	6.190469853	11.37849029	50.76285073	5.505991283	2.584250519	19.14972533
ADAM22	13.87948588	11.56762531	9.990572933	12.42437351	20.90915142	16.02873869
ADAM23	27.04217183	48.20142578	38.27250852	53.73761231	17.3367618	2.882367709
ADAM28	2.404226988	14.22596537	0.611251157	14.11495574	2.024643968	8.834371737
ADAMTS1	269.9860145	386.6462251	177.3814224	112.5073277	315.2248528	406.9950009
ADAMTS10	68.35636179	27.55092164	308.7344497	33.29359786	114.6879188	54.90839684
ADAMTS12	13.61729021	85.09292114	18.46452676	22.18243961	46.41167159	44.64204702
ADAMTS13	17.11650704	13.27008626	22.18792489	5.318602473	4.023004134	12.21855874
ADAMTS14	6.972551366	17.23693921	8.347625916	11.4852803	26.67548703	3.806355738
ADAMTS15	11.08147444	773.5645369	15.42008748	9.452186463	10.76702347	5.894920412
ADAMTS16	3.248436266	18.62269752	1.91770332	13.88290931	5.149863689	2.700555489
ADAMTS17	5.840536443	18.88882531	6.015524811	9.871899888	11.86282951	2.698756058
ADAMTS18	9.189823428	12.56750492	6.917055882	32.83595823	24.18128528	24.70847739
ADAMTS19	28.98657371	332.6379472	10.61253605	20.22933274	58.21831456	398.9668797
ADAMTS2	22.56909996	16.34357131	7.930840645	10.53035898	25.05596584	24.2083868
ADAMTS20	8.70775614	9.001311045	6.957767864	4.504045521	3.286616609	7.271062598
ADAMTS3	6.45219677	105.1737836	12.54601236	66.6697044	29.11780216	1.600093902
ADAMTS4	98.63917804	60.2314411	24.19941461	49.38338328	77.55536352	35.43235664
ADAMTS5	24.25186526	36.71178228	9.598988414	20.58629937	4.588979574	24.1472921
ADAMTS6	119.2513776	124.1038636	118.3530896	113.0418314	244.9898314	52.40328964
ADAMTS7	112.320998	155.9293404	204.333493	126.677841	208.3483597	98.88251283
ADAMTS8	3.884484283	2.880852538	6.181808273	6.485723918	9.306735118	3.703461916
ADAMTS9	83.738476	106.359057	174.049584	79.8523605	40.58224604	108.4925848
ADAMTSL2	7.497788412	18.93748034	12.62672052	3.577369548	53.83495766	4.555529241
ADAMTSL4	59.06517254	206.3354722	113.2801875	53.8761454	325.1085319	77.00647809
ADAMTSL5	19.40484841	40.7995557	33.25712	10.48501099	19.12758844	12.73156318
ADAP1	5.440393219	16.29384961	5.30115485	3.052270015	1.076526913	29.73804487
ADAR	89.9200928	254.8050764	706.5446965	135.4190185	62.92430642	165.3255749
ADARB1	29.32000747	23.74695925	30.22031728	34.84189784	17.12815886	33.93394315
ADARB2	14.02022006	9.850309458	24.10322099	6.408784367	7.821992154	11.52811171
ADAT1	117.4015932	30.74608284	5.715022343	11.98985068	9.787671612	49.03801642
ADAT2	9.300348196	7.114512959	17.00021588	20.68086892	17.37221701	11.28989904
ADAT3	16.3277329	23.42481424	12.34637032	8.011867005	2.965405165	1.124203904
ADCK1	9.481722873	45.22910214	17.87039728	23.2676633	11.9303089	7.939303047
ADCK2	22.30025392	79.9269606	46.07309244	51.3946028	114.7956192	49.37601518
ADCK5	63.75102804	191.4576505	92.3704216	52.66161324	25.3668913	26.69872263
ADCY1	4.604830155	2.804998627	4.470109319	3.518393941	3.907325783	3.75183427
ADCY10	0.057973561	0.022790366	0.473285306	4.733139519	0.848660543	0
ADCY3	608.6048313	63.45015994	56.39052833	49.67550198	37.29325139	121.738505
ADCY4	111.059306	12.86107443	163.5894659	5.927127036	2.376738998	4.492186425
ADCY5	16.48575326	23.39479138	36.70845655	7.956533732	31.10919979	15.08975708
ADCY6	149.3071374	286.6888129	229.5229505	122.4534907	90.95993719	122.0441351
ADCY7	9.079912273	15.47028416	5.506551803	12.5629427	0.849918832	4.391351825
ADCY8	127.6009807	14.35311929	15.83770455	13.10696658	20.68271971	63.44271767
ADCY9	67.63479974	180.4666451	249.6539136	116.1242907	70.4493689	109.3789799
ADCYAP1	8.805451881	37.06618609	3.49669492	2.840985343	0.688799214	0.519709556
ADCYAP1R1	12.8773844	4.173122292	3.003120922	0.093815477	1.36808566	1.222343217
ADD1	805.9295445	240.9920177	106.064607	167.257534	105.5397587	147.3318398
ADD2	8.16846684	85.354421	5.512905573	0.761483368	3.621319903	90.37984958
ADD3	203.0597261	962.1372153	139.6655201	114.46635	149.1678928	369.035153
ADGB	6.102917953	28.28593995	3.285661181	7.602081638	4.900047486	34.02788656
ADGRA1	5.471054547	8.765361953	14.10696753	2.672724451	6.103324444	7.570333802
ADGRA2	50.52365698	166.9889312	42.78554798	79.02957011	76.92517079	30.89211383
ADGRA3	33.17150447	76.96189478	57.21050316	47.4746627	38.15899121	79.40990641
ADGRB1	1.080973912	10.56519606	3.706398833	4.536438699	1.446756973	1.580931971
ADGRB2	9.481050094	62.1153458	13.37574674	1.237069971	5.068851627	22.39070558
ADGRB3	7.121441427	26.89422777	19.23315024	12.20075354	7.114658114	11.89066066
ADGRD1	2.085292492	1.270526328	1.044181853	3.597206329	12.12899853	1.994179503
ADGRD2	0.493929556	5.347752407	0.812846161	1.047360409	0.812443905	0
ADGRE5	19.99350846	123.0293484	42.22916733	50.38176477	146.8688398	21.87706895
ADGRF5	2.942072907	1.53592187	1.858156271	2.698843257	1.48093595	1.305326711
ADGRG1	9.133973226	46.51288912	12.40020976	17.04419416	1.663688168	8.414953068
ADGRG2	23.83237549	3.712243181	3.614156589	18.26124301	5.361956039	3.014804602
ADGRG4	0	0.962665707	0.799915659	0	0.96367495	0.705967449
ADGRG6	12.11974037	12.67175664	40.30134717	6.363206301	1.809812	29.11636016
ADGRL1	31.25157427	74.45935374	505.6263161	30.84370809	25.32485087	52.7344491
ADGRL2	53.02929031	95.71211461	38.50694031	68.11451554	182.2635541	113.4560067
ADGRL3	18.52479126	23.89643662	28.17509179	15.3616971	45.07279817	26.27075796
ADGRL4	7.381413223	17.16804713	87.62108318	13.51063128	2.286537464	6.509175301
ADGRV1	1.484875134	1.68800282	8.550646557	1.079589852	5.54549616	3.755985032
ADHFE1	7.979917905	7.579369602	4.4789127	5.303514798	9.01197529	4.795083487
ADI1	49.5411215	41.97075351	42.56078977	72.20103704	43.3233052	73.3596665
ADIG	0	0	0.583686707	0	2.592119625	0
ADIPOQ	0.416484748	2.105061974	14.57187247	0	0	3.883651232
ADIPOR1	93.48563445	645.2733818	44.46628422	92.94966615	20.10446994	55.90843312
ADIPOR2	105.781131	111.3011205	25.05208346	89.54273454	24.46935282	187.7349811
ADIRF	0.551089608	0	0.15867161	0	0.596471298	0
ADM	28.23645544	58.93703829	21.9001737	20.882306	13.36436305	6.700658314
ADM2	11.22229483	35.81157856	3.008259504	56.78543717	4.224098418	2.529592776
ADNP	105.2133993	157.2947847	144.0216935	169.8663821	279.1088917	248.0073718
ADNP2	21.56877073	15.08695722	8.689286729	34.91821647	23.52323889	50.44132662
ADO	11.17041772	50.45205058	9.726443	29.15458617	22.32344338	13.39704034
ADORA2A	14.92818344	33.05750761	11.39190222	11.19687505	40.30854866	3.530689723
ADORA2B	8.881013486	384.8471821	5.582269396	12.43300458	9.507564169	11.38859933
ADPGK	37.23112953	85.68420455	359.6343274	60.56833609	15.8732073	79.80971897
ADPRH	19.28609693	146.1708263	4.043237442	15.65753395	7.981048633	8.460336962
ADPRHL1	5.966307446	11.71226975	2.484422076	10.69306179	4.43193322	0.734896047
ADPRHL2	19.79192442	220.2855653	44.31171064	68.78800283	75.06854077	58.65799577
ADPRM	12.11110437	19.47635017	8.020047808	18.87296871	7.296020703	15.28138412
ADRA1D	2.617044382	67.49337888	1.681470999	6.379428354	3.87783304	1.803794705
ADRA2A	14.89553038	36.42351758	17.54321989	11.68745553	0.723424826	3.785709728
ADRA2B	53.64734321	118.6631307	29.17022493	37.19977919	19.05985085	91.15753046
ADRB1	14.84216117	5.326938014	2.685684715	3.838395119	2.839861183	4.657831349
ADRB3	0.327850625	1.798266524	0.632119921	0.378406186	0.316334885	2.239067367
ADRM1	109.0805976	412.2178723	119.3644086	218.1214064	162.4448365	187.3650953
ADSL	455.2474534	98.70518572	596.2623008	129.7812118	39.29917071	56.00272096
ADSS	32.9228904	99.75339944	30.85739715	52.80708158	25.30761061	28.49224583
ADSSL1	45.14439756	65.563351	33.5405786	54.1636574	56.0149315	66.81202857
ADTRP	12.799866	10.0064251	2.961113304	20.32654162	1.798041575	10.94335088
AEBP1	46.13429536	184.1940709	63.40039236	55.34916172	95.26670626	122.5635242
AEBP2	40.27929044	84.87441774	33.84615025	31.27253555	18.3128748	23.6475706
AES	111.8923516	797.4244612	69.31539472	244.7448913	150.0239397	281.6589417
AFAP1	34.93269572	100.7202893	22.79264573	72.78740639	40.81261941	54.62195858
AFAP1L1	16.02744771	83.18415949	14.1499654	33.31776422	4.98216596	14.82491329
AFAP1L2	5.930797536	31.52384754	7.406642628	18.79033215	5.400532858	11.08485984
AFDN	121.5082119	278.5418513	180.5743402	121.2558196	136.7578913	55.00343328
AFF1	57.12779453	68.08517619	67.52124351	47.36437443	27.14286346	47.56591874
AFF2	79.34897461	19.22849725	35.44920141	8.678132201	15.9210016	9.172482926
AFF3	11.12064667	14.21817784	43.86955644	6.481961666	19.76097446	35.80521392
AFF4	118.591873	211.0464653	56.10780284	150.6015397	40.44644762	160.044539
AFG1L	19.54656726	29.42015767	29.70512654	40.03127458	17.9241062	17.15929123
AFG3L2	154.7733785	210.562873	64.62650089	90.30523138	35.95190619	74.975598
AFMID	0.58373133	68.08813387	2.992962979	6.109206926	13.25399411	1.687793628
AFTPH	54.74734381	142.6261046	65.91606414	66.51272746	61.55803437	57.91443017
AGA	51.09648997	65.06090415	11.92919331	60.34010914	122.1671566	101.8134195
AGAP2	48.30845703	4.184291878	17.22407164	1.882916192	12.17392849	16.66085022
AGAP3	126.3655392	415.4008585	116.3392686	97.61522619	117.3875843	127.8234862
AGBL1	1.223201206	1.627487488	2.029221029	1.447386104	10.95331012	0.660833105
AGBL2	22.158622	5.239458225	17.90807828	14.08043452	7.596719625	13.64029965
AGBL3	17.45419703	0.643960272	1.030544148	0.314853977	0.905412657	0.788740963
AGBL5	438.6331559	152.3620524	122.9046136	75.14720385	59.85406224	52.04161321
AGFG1	39.7142855	27.08915657	21.72755833	53.43776562	44.53747	34.39533536
AGFG2	69.67612062	135.6893976	62.94512702	75.28473572	35.52298525	22.16752765
AGGF1	27.58691703	42.26659839	17.92570144	46.51274397	40.45622212	48.93327381
AGK	18.33122638	80.47965068	38.09191261	45.94703298	19.01310527	49.78045501
AGL	36.9209961	42.45780075	24.92893123	30.88684555	13.31125811	41.49616222
AGMAT	43.77473306	24.27001326	33.63626887	32.41383845	44.81165444	269.5120209
AGMO	2.39183864	3.857382618	5.66990917	4.071858698	4.958858107	3.580539856
AGO2	69.80945487	34.73513888	45.76525871	83.78317924	49.53672481	93.61850252
AGPAT1	29.64512949	134.1801078	93.45427437	44.15807576	20.84527574	44.26410037
AGPAT2	25.23999795	119.6159087	21.87238752	40.72070845	6.555999411	8.371948615
AGPAT3	23.08819733	42.76991148	12.01364864	14.5112226	4.081842018	16.04289129
AGPAT4	2.949728378	2.210468788	3.425189857	4.445548985	3.629205726	5.110753312
AGPAT5	15.6386312	37.84756491	6.291798197	32.42102151	24.13019003	60.06974265
AGPS	154.5972177	181.5560592	79.59795283	90.50625302	77.4049774	35.48585577
AGR2	0	0	0	0.32556102	0.921958653	0
AGR3	20.024055	0.883329492	0.489883442	0	1.989109937	0.788640498
AGRN	110.9602156	356.4711688	794.7781851	126.2720899	129.8459998	102.4571303
AGRP	3.418294295	1.516488646	0	6.435427634	0	0
AGT	0.516797339	30.92661604	1.175441854	1.03687852	2.123106458	0
AGTPBP1	17.54540145	25.0772629	89.71324745	36.64308181	21.95420939	41.22984871
AGTR1	167.5208059	421.8081705	83.86198936	12.81038346	6.336464383	82.19240105
AGTR2	11.13654454	31.90978324	15.3900081	3.288389738	7.546478953	46.63150505
AGTRAP	79.40015376	171.7229765	8.207433303	64.89754698	68.58726713	51.55245365
AGXT	0.794055462	74.74299055	1.766622535	27.78327451	0.181885723	0.561418215
AGXT2	16.93260636	2.095354646	1.136233872	1.266168707	1.297556535	2.095923844
AHCTF1	54.1654832	127.9170299	82.03469555	124.9738796	313.081851	105.1461984
AHCY	32.67556511	114.4368222	13.91622228	132.901614	38.61386105	47.1966656
AHCYL1	669.1151683	201.5359273	51.36335311	139.5508837	38.72285777	59.42405582
AHCYL2	56.00407468	259.5763451	39.99292227	194.2578893	39.17803555	48.53126143
AHDC1	42.17986798	80.4835529	37.18109688	41.75141453	29.56884788	30.95269168
AHI1	21.06843988	13.36871135	25.13236745	61.94345207	16.38658925	62.83608248
AHNAK	2238.078069	526.8847312	246.1380803	287.7211031	224.4538004	277.3832492
AHR	53.74908929	63.42545815	389.8510873	31.54447864	24.75389758	60.87588674
AHRR	1.296858309	1.9554218	1.468452318	6.4462337	16.12068725	2.418503498
AHSA1	65.40098605	142.6904193	338.4112981	126.3374117	65.00054025	189.6394962
AHSG	2.634706337	2.548430625	3.316799429	4.055565801	0.062305712	0.144547753
AICDA	0	0	0	0.550047664	0	2.352813518
AIDA	30.99244995	207.4574138	43.47900304	92.94926683	36.18584102	618.9138187
AIF1	0.734000305	4.343808548	1.553634842	0	0.181774147	8.847402137
AIF1L	88.01728318	145.1554504	10.33984533	140.4262072	92.35596432	152.1981617
AIFM1	81.13644752	306.7642534	72.99700998	150.2334132	70.98481735	49.08211706
AIFM2	9.600102672	369.2159788	24.04305779	47.81295424	8.830667698	23.94693429
AIFM3	2.096549758	5.173399408	0.789279912	6.172391022	4.371197468	0
AIG1	4.659347738	181.5389284	6.533217089	5.222460754	1.426423185	6.695174789
AIMP1	71.66204792	74.70204152	36.2294644	135.0555844	82.55431425	207.5207954
AIMP2	51.80758654	111.3705423	22.58488004	63.78451314	41.57197397	64.58539543
AIP	24.27933645	86.89912085	26.81635151	47.23697429	19.40615708	53.22550754
AIRE	0.687906707	1.496427898	3.650149489	1.341590192	2.458664035	0
AK1	16.33537809	120.4966024	67.18444496	47.91081719	38.83737602	70.35529731
AK2	70.56437554	1904.322364	22.52875876	63.09079942	23.1861834	522.9250708
AK3	35.31450766	125.9201307	19.40240452	33.2845175	22.41392726	49.3564152
AK4	132.4729548	133.3092556	47.16715426	69.00589674	4.073733562	16.65702902
AK5	19.17465855	13.38215884	7.824489016	22.30157411	1.152301083	4.411847503
AK6	18.86042896	87.59536282	19.47480629	45.7256484	12.55610453	608.2127124
AK7	2.275134297	7.465363191	1.757161643	21.34904622	2.799651165	16.0175815
AK8	15.08556968	47.3698035	23.06098054	17.15859278	25.84165234	2.354730767
AK9	3.404129437	4.861221787	4.289823071	6.159239852	0.752185595	0.202981542
AKAP1	43.91387587	147.3027099	83.91808954	119.9073902	42.61288017	113.1142072
AKAP10	33.08924513	63.53511584	411.3854108	24.23023741	12.46261265	35.47725257
AKAP11	63.72076137	141.3824484	65.9609294	74.66927365	73.06914316	87.89285842
AKAP12	51.89526509	236.8256242	67.80468187	65.86182728	46.68267348	735.4288216
AKAP13	1336.865909	170.0190038	44.20301476	167.6937396	95.09403739	428.2590285
AKAP14	0.739756247	20.59535983	0.834786051	2.516178812	0	0.921635553
AKAP17A	20.86315984	25.03087758	182.0028691	18.2466238	8.028490737	21.12541421
AKAP3	0.765970528	0	0	0	0.85599522	0
AKAP5	4.401563626	16.12019794	7.824042575	0.590249968	1.587286422	8.841340366
AKAP6	4.854729012	6.286096734	4.245085538	0.832878106	2.829898413	24.84924303
AKAP7	43.32410888	12.85051573	22.6372812	35.8644069	51.44714378	281.5219116
AKAP8	74.29118415	42.69281901	84.60312393	38.75660425	25.71600539	67.60771604
AKAP8L	37.66156257	163.1829215	34.24319112	25.42736669	12.44898072	40.42477788
AKAP9	44.53525647	615.8391735	80.21600161	77.3730843	39.34016149	135.2275078
AKIP1	5.726026784	20.96854363	8.286665012	16.14768789	19.2047797	14.41927686
AKIRIN2	112.1810085	541.5402163	51.85357377	93.58946732	117.4771393	69.98922142
AKNA	9.274421834	22.32179433	24.20959383	7.045229362	12.18976775	375.3622521
AKNAD1	0.663542275	0.345109187	0.526318249	0.503865896	1.801014965	1.219620254
AKR1A1	1156.258389	253.7034798	66.54485463	210.8149816	131.1967336	386.2582944
AKR1D1	5.323791057	4.615712041	6.281173373	1.210505998	1.435874681	28.49177638
AKT1	50.76995081	111.7212707	34.58861399	61.29867603	107.7405357	92.90477471
AKT1S1	24.72866337	335.4524617	28.85127441	40.91048304	222.7607858	56.45560566
AKT2	109.2469838	476.784724	202.3384285	162.2488587	72.63968862	163.5570219
AKT3	48.14089273	30.1130509	23.99344913	29.11109912	24.31952719	48.7459026
AKTIP	125.9234301	441.2351472	59.38023807	66.80676618	51.59930816	63.67043363
ALAD	429.590095	149.177051	48.62011811	141.7453807	28.18247095	45.12166101
ALAS1	229.7824585	243.6147908	103.6160931	249.8937314	51.45541236	90.15492606
ALAS2	4.190989474	7.777655432	12.23936467	492.4299276	459.8027824	24.11306678
ALCAM	97.21143683	155.5418741	66.36011361	69.17030741	119.2885126	91.22018627
ALDH16A1	75.53452897	83.13193138	21.54489981	46.97173381	272.2340427	46.70316782
ALDH18A1	28.70795603	214.9827655	28.94563273	54.77864429	18.4491622	63.63816228
ALDH1A2	40.16559304	174.4007736	107.7911969	152.5659911	141.4547063	195.367104
ALDH1A3	7.895125765	48.91763417	14.22940028	5.945406378	5.299377904	19.14660121
ALDH1L2	6.112032971	9.506148127	3.636092992	24.62217387	9.77258596	10.3872832
ALDH2	941.0030793	308.4942547	99.54364323	126.2927619	91.8756759	244.3177049
ALDH3B1	1.329377696	5.080735231	5.244824243	0.298978126	4.243109577	1.063648571
ALDH4A1	45.28942358	258.7128164	34.38884262	42.0373557	86.06276992	92.841573
ALDH5A1	11.60480446	20.96281933	6.076814972	27.6978958	20.6865709	29.47727247
ALDH6A1	7.901978297	73.34865897	9.853370075	38.01199707	14.21517013	21.29967596
ALDH7A1	45.72737791	1068.196655	26.71794636	263.3690954	38.6942146	49.34823536
ALDH8A1	2.413578115	45.01019451	1.500052384	17.77776926	0.37114561	0
ALDH9A1	86.53832455	345.2436343	76.90323596	81.9581432	22.57468056	45.61841553
ALDOA	390.3680167	314.145531	61.82694123	257.7762784	227.3932439	371.908728
ALDOB	22.68334128	111.9553986	25.0668649	95.87533879	30.75142364	42.17807413
ALDOC	82.01710127	2983.795549	45.23672841	528.7176473	61.10007715	152.3502863
ALG1	43.45063387	55.41475142	19.21638324	44.81689699	30.19369597	56.64283733
ALG11	140.7927443	44.11320702	15.07286974	28.2907543	19.37754299	16.55356397
ALG12	11.97934356	48.84291516	18.91721878	28.15142859	9.977583585	30.56827279
ALG13	7.192700025	99.58528065	3.363718975	4.667308881	1.953345015	2.173857773
ALG14	4.683742524	103.8641989	3.975588913	4.947629751	1.98552145	4.172921893
ALG2	24.75229201	25.71683185	51.3645731	37.55101925	27.42049489	17.49112064
ALG3	16.95884532	38.23045127	20.38641253	29.09704075	24.41992895	15.4761579
ALG5	29.83142204	50.06886808	19.49321824	33.84282464	8.952300841	20.61282834
ALG6	21.15112884	23.39373124	17.60156358	17.85467173	12.39088178	11.3857528
ALG8	43.28762717	60.54628699	22.35276195	38.97532531	46.18267548	21.3175113
ALG9	39.50945378	68.01415202	26.98160026	30.8673716	33.0074619	31.43918665
ALK	6.620876111	4.06880374	13.86731908	0.854811432	5.280759229	2.847082174
ALKAL1	0.542238939	0	0.7314911	0	0.512275279	0
ALKAL2	13.60463582	37.97289198	10.8867392	4.56661945	4.88223858	5.020580401
ALKBH1	22.33498276	158.0636415	39.03240989	85.07220504	339.5512954	81.88976476
ALKBH2	4.019795352	19.43452435	4.247273928	6.667759788	0.561140756	3.750730567
ALKBH3	44.13787303	48.98379229	99.02497612	46.55580597	31.54473778	63.74660701
ALKBH4	127.912457	107.4709136	15.39769305	53.67327847	399.9439343	47.474428
ALKBH5	42.52593951	187.7485243	24.80235174	86.56251368	42.47806193	65.8801514
ALKBH6	128.9220061	404.8268116	95.79047483	141.1194644	93.66277302	283.2207775
ALKBH7	69.55216911	37.77815247	26.26535285	64.04700583	16.35004325	88.73640041
ALKBH8	3.805362387	120.4419145	18.29918875	5.886550728	145.2925198	18.14614862
ALLC	0.823744084	0.979303564	3.841662555	0.249284422	0	0
ALMS1	6.387507073	17.77900284	14.33729109	25.38379542	14.45620113	19.34592706
ALOX5AP	3.785206016	1.666990051	0.681386787	0	0	30.34371526
ALPK1	23.43167228	7.954308667	29.54019911	2.83777754	5.005404471	12.32106943
ALPK2	37.13338964	94.79237528	8.148934331	10.84554998	2.540160174	26.44716784
ALPK3	7.58500377	4.813738306	3.792905446	0.535582027	1.458316498	1.744940896
ALPL	16.07596194	87.2376541	15.36617301	17.05356435	12.90163867	7.006249088
ALS2	27.05319262	44.3118521	181.2900373	64.54022557	36.84233785	48.25215143
ALS2CL	106.3757874	47.39578533	60.63521135	38.74933395	11.68563878	42.13250148
ALS2CR12	0.756007059	2.118679586	1.911274613	1.100713693	0	0.122915887
ALX1	11.16063262	302.0718875	31.35683856	29.8373687	7.603778073	25.05695421
ALX4	1.199434065	2.502631508	2.674115927	0.966170679	4.03654661	0
ALYREF	30.80281455	1259.338258	17.45554568	76.51825338	13.91657111	81.62083647
AMACR	13.23594125	28.31911713	13.48186361	23.03205321	7.937319776	25.83129835
AMBN	0	0	0	0.577558734	0	0
AMBRA1	31.92074036	801.0517497	92.02663799	84.2061139	647.3322021	67.14197491
AMD1	94.27243622	185.0540168	53.72500017	79.57037435	53.14668574	124.8421299
AMDHD1	5.206940429	11.18525254	7.937695688	11.10319834	4.483188162	1.563636658
AMDHD2	107.746704	71.24790441	115.5325594	68.71564518	43.80915432	17.64986746
AMELX	0	0	0	0	0	0
AMER1	50.32074005	66.4471854	16.48423035	42.61927817	37.36205564	50.92442164
AMER2	6.024261228	7.797490463	4.91187972	2.403049637	2.533515774	4.106049789
AMER3	0.477712482	0.372161073	1.05954824	0.246840327	2.327229181	0
AMFR	272.8069473	525.896502	52.97865775	111.47104	12.33452174	49.09371532
AMH	9.974366368	61.12195115	3.840467173	8.991145623	4.343850334	3.012982066
AMHR2	27.41545348	175.4733314	163.1441373	21.66611407	7.958194177	1875.856878
AMIGO1	4.643782585	2.404712706	3.609323841	2.13924395	2.521873818	21.60395461
AMIGO2	17.77172182	20.79366438	5.368220915	5.483401209	5.625641507	9.724067572
AMIGO3	9.996429537	1.164056474	24.11361609	0	0.262640067	1.034323869
AMMECR1	48.67601417	126.1214702	19.57420783	50.37032335	29.23886604	33.44986679
AMMECR1L	133.2092273	70.9757947	116.7398735	87.96804196	58.0810812	33.68972334
AMN	1.866302111	3.59307676	0.606407814	6.780254765	4.476467415	0
AMN1	20.80366432	10.15496999	6.956236408	17.99132209	10.83079302	48.30127199
AMOT	132.8219615	768.3256604	98.39156168	175.5007774	111.4000116	146.4362504
AMOTL1	8.860816813	24.2097746	26.51546953	16.00372623	15.34481862	13.68310425
AMOTL2	92.42066717	73.26146768	120.4548193	131.7769759	134.0548124	104.2177142
AMPD1	2.090226838	0.273437121	0.769514554	0.717634808	3.517367416	0.21126852
AMPD2	437.0129272	98.28840886	11.64229895	52.41761483	27.50428638	109.4544676
AMPD3	19.94199079	43.96316927	20.49267985	17.44861873	32.36535447	13.73163283
AMPH	4.948793956	8.955494945	9.891211439	1.66845023	12.54480299	3.103045369
AMT	30.30840719	132.089004	26.45377382	71.97246473	50.51206244	59.26014249
AMTN	0.892884978	1.608286179	0.287009422	1.068655396	6.945108204	0
AMZ1	1.423446106	3.076668299	2.682013366	4.429136101	0.840732868	0.713639052
AMZ2	26.14991829	11.8213029	51.95781963	42.14639727	34.67658231	56.09837847
ANAPC1	20.21354512	52.35045692	17.93451008	34.22725845	17.15157195	15.49640508
ANAPC10	7.638987799	26.62032613	19.10220584	5.116001779	4.431372195	38.14914568
ANAPC11	37.90660402	79.2743814	15.17073317	35.97555451	21.00032665	43.39473023
ANAPC13	8.359412072	287.406623	15.60568936	23.34592021	14.46706165	45.72289168
ANAPC15	190.0427377	32.706673	25.76947772	35.24486966	9.650682409	33.56398053
ANAPC16	58.7482068	112.6704235	168.3845441	61.38293	40.95935784	105.5444806
ANAPC2	22.78269517	123.8234366	62.30588749	46.80717255	388.7223401	50.58745402
ANAPC4	15.18747353	35.64754839	76.04764386	56.92291855	18.18422064	51.1470536
ANAPC5	15.24042635	43.56893048	16.9398257	21.36742838	5.523452187	14.81957914
ANAPC7	43.1297613	75.08671344	29.21756376	41.14597209	27.23518247	20.28457299
ANGEL1	15.13522097	24.0741355	125.2846047	10.80562252	3.634908939	14.41620407
ANGEL2	17.6709158	20.41042786	138.2168939	10.18813606	2.88755185	20.29254149
ANGPT1	130.128012	74.2662685	66.94893656	20.49411722	43.31999827	39.38561533
ANGPT2	4.720731231	24.73966657	3.556524531	10.72510221	1.737468398	5.315983655
ANGPT4	5.947744837	22.53244916	10.61023866	0.263025836	4.653936076	5.61220476
ANGPTL1	87.27546899	49.79903886	89.21970017	28.73302243	40.87006552	22.29254042
ANGPTL2	43.52272458	106.277684	46.29646557	33.60881869	42.56159675	18.15165961
ANGPTL3	0	0.143426088	0.413701099	0	0	0
ANGPTL4	105.6190472	615.1648413	154.1503308	84.67589514	240.7873064	567.5854356
ANGPTL5	0.800298042	2.307782223	0.371224043	0.430478703	3.800712119	1.804718038
ANGPTL6	4.336855853	15.25928515	4.300236932	4.674594957	2.402793469	0
ANGPTL7	4.062090509	1.070112081	3.872156316	2.060570947	0.953743792	0.144396367
ANHX	73.38530901	29.73398295	45.5582043	0	3.340886363	4.500839614
ANK1	3.044871078	73.7329486	17.0947714	46.31619568	84.25388708	3.95068761
ANK3	310.1015667	50.94390823	54.50403854	56.6958428	14.38566072	28.76312953
ANKAR	0.651864387	0.044384655	1.62112059	0.652445255	1.032905669	0.648816605
ANKDD1A	2.700255274	5.854297801	3.584055837	2.611642595	1.13073302	3.824925195
ANKDD1B	0.69051966	4.360956172	4.774562475	2.497647876	1.995072634	2.328542403
ANKEF1	1.373434106	1.53451544	1.797914388	0	0	0
ANKFN1	2.160793824	0.313435322	0.202601366	0	0.6461981	0
ANKFY1	66.16443731	123.747388	438.3277559	56.37425859	28.94744935	83.46925011
ANKH	12.00755946	359.9403874	15.45677866	13.80783916	135.6448184	10.6665377
ANKIB1	106.1406907	169.8777333	953.0297246	113.8510121	72.10604563	87.61651979
ANKLE1	6.617114013	98.5333908	7.131833586	7.252892826	2.880999627	9.315967036
ANKLE2	55.37751184	151.079907	33.14467442	94.82151231	38.87796858	47.73775536
ANKMY1	5.429317138	5.790951096	11.30468221	2.435621789	1.819931888	0.387992263
ANKMY2	65.81519328	123.685359	94.3637216	92.98658555	99.54965872	82.55399459
ANKRA2	9.341475554	22.08660582	58.36030864	27.74387114	15.09190533	41.63392553
ANKRD1	0.299888413	0	0	0	1.545477666	0
ANKRD10	716.7209438	107.645505	184.4431023	98.87954931	78.13191233	90.9196449
ANKRD11	96.99612875	126.0689555	56.77050108	84.48984879	172.5497158	137.2093015
ANKRD12	52.44276326	69.50412179	59.18855867	73.18175724	33.62760551	86.68781835
ANKRD13A	26.59623016	62.55797061	42.56331085	28.23377928	31.10719002	35.26331452
ANKRD13B	12.74381286	13.1576571	5.323145221	26.95346427	13.28010986	12.38491894
ANKRD13C	631.5852465	79.17569371	9.909055659	60.77232807	30.44723596	199.5653459
ANKRD13D	188.1477959	142.8164679	49.40561827	74.18978605	23.11546782	75.74288128
ANKRD16	15.62243767	13.55997471	7.669756147	17.24912174	20.3571747	89.07135681
ANKRD17	49.04728409	151.6018606	86.13618672	64.40057383	81.3470017	116.1486326
ANKRD2	5.867418623	5.812579826	143.7015241	9.563801603	4.530093565	3.063911532
ANKRD22	6.688728358	2.686812215	1.013091195	4.018370587	0	1.395692146
ANKRD23	10.41789298	11.43679038	14.90174806	6.585595433	7.832703232	1.701973908
ANKRD24	2.859417894	4.308630064	4.107614412	2.333855985	3.727177139	3.857240724
ANKRD27	141.4084968	111.8653128	163.4203513	78.18677827	50.50053739	330.2492616
ANKRD28	39.51117092	73.87862007	36.1705194	40.89784943	17.13641526	31.23846919
ANKRD29	9.155779558	10.72387626	7.732087468	6.991838403	4.354066782	5.36281452
ANKRD31	2.212962757	0.598298129	3.322168234	1.448741825	3.401112665	0.28422163
ANKRD33	0	0	0	0.905699688	2.255707192	0
ANKRD33B	0	0.886602171	1.234663465	0	2.042168608	1.630195582
ANKRD34A	2.89702276	10.88264739	3.370208651	4.353972087	5.333890872	0.767346716
ANKRD34B	0.231910977	1.082204927	0.378474881	2.01294305	7.964972957	0
ANKRD35	6.597003841	35.95880176	15.50830162	3.536376397	1.278667099	2.489967954
ANKRD37	1.824960608	77.31690227	2.686169758	21.81148684	15.04211913	1.186253435
ANKRD39	39.30722301	52.55076023	33.8097307	39.84447286	10.44418446	9.987250012
ANKRD40	29.23644945	80.20982311	27.73356921	37.04047107	35.42277737	42.76670482
ANKRD42	0	1.313650833	0.486705086	0.741154371	1.442742241	0
ANKRD44	27.23394597	49.58792027	15.42631397	24.27541764	24.52501371	22.13567145
ANKRD45	5.942168977	35.65250367	6.95522964	10.27414089	7.47676936	16.42094376
ANKRD46	95.64633721	175.4302312	70.77770203	54.30633806	74.4749406	142.0861411
ANKRD49	1.836684354	7.297526643	2.465463445	10.83295437	2.191802362	9.93066411
ANKRD50	28.81553019	639.381382	45.60006352	46.2866557	28.67216732	66.90832956
ANKRD52	196.0622514	85.09782542	80.7164596	112.7324915	36.35028228	108.782891
ANKRD53	20.16282198	27.2963562	19.35772115	8.149494663	10.71141662	71.20761379
ANKRD54	17.87605078	10.02324	7.58957297	9.465960996	16.49745446	17.78882869
ANKRD55	0.166704088	1.989070635	0.655057427	0	0.142071855	0.801092289
ANKRD6	43.04456238	87.214241	99.24726093	13.66075762	27.06290651	418.3085799
ANKRD60	0	0	0	0	1.05532414	0
ANKRD65	9.536834033	3.030073513	14.09074674	5.871048284	4.504885183	0.145635192
ANKRD66	7.220827052	9.740727211	1.340700391	5.926409695	5.580208042	1.638054093
ANKRD7	0	0.046901735	0.145966817	0.095262098	0.62189785	0
ANKRD9	92.1932286	226.9531791	32.00965068	125.5118355	311.6524144	21.01748735
ANKS1A	50.15764021	110.0660212	65.0782524	45.52293611	47.84550499	57.75050657
ANKS1B	5.900172755	2.691213672	3.982907143	3.268957304	2.283587598	38.5042541
ANKS3	60.28607229	46.79300548	83.16162737	30.76043694	35.76512054	21.65037685
ANKS4B	96.38998561	20.30907111	1.149546168	8.047794255	7.227370311	1.379331925
ANKS6	17.05207625	28.314972	18.05720267	21.9905128	29.63569559	13.3632611
ANKUB1	1.135812336	0.876331553	0.267245177	0	1.645800168	0
ANKZF1	46.50779444	87.76755908	65.89887863	52.6996477	32.37470329	34.62080947
ANLN	10.51464941	24.04606549	9.18119424	36.67628058	33.8657333	14.17948573
ANO1	4.417720359	29.06583205	20.19250032	6.288798668	23.48746845	10.59737103
ANO10	30.02257599	53.83157392	21.91943768	60.57801267	71.10525112	32.21406197
ANO2	0.165568387	0	0.123431459	0.278027618	1.919140575	0
ANO3	0.136313534	0.69370504	0.313717443	0.736266147	0.715599132	0
ANO4	2.927262766	5.593751242	2.416808384	13.15740316	9.694182978	1.823502963
ANO5	161.0053708	1979.151526	48.5121865	73.8631805	58.66106171	1587.507268
ANO6	35.13159984	25.62574206	39.63884753	3.772794086	9.703224988	52.06191791
ANO7	2.58833563	0.744523197	2.269152537	4.786964353	2.834605928	3.705793856
ANO7L1	38.13110695	21.67540774	31.14926437	21.72974669	22.15754311	19.60775442
ANO8	29.36756612	73.08847684	40.51567233	20.23715063	35.76827145	31.83281327
ANO9	0.929103643	16.11460312	1.323135582	7.451750281	0.98162452	0.838235506
ANOS1	34.30639378	18.4778264	4.549452116	10.83096323	6.164717813	8.516698614
ANP32A	118.682344	811.2766403	113.6925235	290.1517682	224.9055989	173.4064656
ANP32B	60.67127412	3582.727886	53.49202063	123.8955484	63.23474877	116.7506486
ANP32E	775.0669227	303.6365975	72.49665239	155.6006235	54.91645162	95.94820998
ANPEP	5.157089411	37.64257969	14.47139888	65.45807881	15.76549528	7.374643243
ANTXR1	156.0346347	456.904148	175.3599884	115.3972918	228.4190613	57.74020093
ANXA1	70.80040988	289.2916316	75.83170105	194.6276447	55.04613427	315.0868181
ANXA10	0	0.342020792	0	0	1.050939179	0.547123942
ANXA11	148.1939201	196.4347169	86.56686237	46.92701489	20.06341782	61.48540608
ANXA13	0.155983626	2.447972134	0.331249734	0.910409865	7.083416476	0
ANXA2	672.0927934	1557.605398	126.7023487	600.6664985	3906.43095	600.9540809
ANXA3	11.86829694	152.5682645	21.25715369	24.88063675	5.091942137	26.06995407
ANXA4	23.57470171	115.0282389	63.1467242	117.6089717	28.6983577	43.98224588
ANXA5	301.6945479	293.4800767	163.7782584	390.1537948	122.9161812	373.0278241
ANXA6	127.8317049	387.401504	146.4881079	411.3863464	180.1139642	253.6017605
ANXA7	72.16499063	595.4577083	30.19603313	116.5646228	29.86737058	108.5005726
ANXA9	26.32623273	63.47415152	16.17677063	10.73086046	15.26401938	14.03393634
AOAH	0	5.353963103	0.319696711	2.170533714	0.227304378	2.683368013
AOC1	3.336778534	4.09133639	6.373640643	0.442091637	2.856567432	6.35543021
AOC3	51.36951335	225.3567882	30.21125029	75.29338751	77.85270103	71.78904747
AOX1	29.15137914	39.23329716	38.98677855	97.95313509	29.6856339	22.31522633
AP1AR	86.87094429	122.3644228	45.84661335	63.54387412	27.76153	67.04035379
AP1B1	99.00312836	3123.044103	96.40169994	192.6473959	46.05386925	75.82327802
AP1G1	41.41103662	193.660135	87.52125737	94.09472172	95.02953413	95.41249321
AP1G2	1.064739672	0.778685114	0.978120745	8.912374871	1.888427632	0
AP1M1	372.8225356	267.6798335	80.14527334	159.2746114	44.37918224	187.8423456
AP1M2	17.21432394	4.15475093	15.24921524	22.22805276	1.444778873	1.032553372
AP1S1	86.93974987	177.6446043	20.46896589	104.7611967	17.23505533	82.85337046
AP1S2	160.5354307	77.59949593	48.01000854	42.72348269	19.21093821	48.73469256
AP1S3	1.341405075	2.307220638	1.714883759	9.642687353	2.235985237	14.76753823
AP2A1	119.3177236	296.113804	80.77287089	101.2488191	90.01888897	111.5939534
AP2A2	35.20627635	49.52400412	62.60449176	41.54559439	36.67709562	71.44688229
AP2B1	41.68536219	184.0297882	76.38562014	63.80651576	106.7130023	43.07075458
AP2M1	150.1423826	550.5206875	86.08157553	269.1707929	120.6919913	214.0403847
AP2S1	62.57859797	150.1547065	54.39125976	76.98989183	58.32517824	128.8085192
AP3B1	70.52715525	169.2438539	55.83472306	119.731084	65.03984237	49.60893723
AP3B2	87.99389925	93.51345322	101.8791063	38.70384621	278.1008879	18.24285428
AP3D1	94.88332715	577.8995023	67.14629674	107.4876827	27.76734977	86.74381993
AP3M1	21.32950912	649.0868676	31.06063263	47.32677901	16.48437573	58.75405851
AP3M2	67.97306195	50.53235365	97.63444909	57.37467181	38.94262037	118.753595
AP3S1	116.8975485	201.9033379	62.77459809	129.4889268	115.5634183	135.5796779
AP4B1	23.5020165	18.33802972	16.54656285	21.92101279	20.91819607	42.9608932
AP4E1	15.14464736	676.1636323	30.48089605	50.01977255	16.15982213	81.83876296
AP4M1	29.57674786	53.89192943	175.8311479	30.71343745	21.43921407	14.10216725
AP4S1	20.39364221	15.20127886	4.842006952	21.33413107	7.918815394	24.48258911
AP5B1	64.01934799	26.87169047	5.869642937	6.374514802	7.586494766	6.770555462
AP5M1	29.27049879	56.75110016	49.05038189	43.86169902	304.3816127	24.03509895
AP5S1	20.49613484	68.68923519	35.09977566	22.46907424	11.09626593	17.03522831
AP5Z1	50.81488463	30.84558197	35.49610588	50.26208768	61.8167137	226.7872511
APAF1	71.43483339	690.5277458	49.81289935	63.28849827	55.62793913	686.8778167
APBA1	30.14370798	65.3036896	57.45604839	24.63487368	167.9351049	50.77449968
APBA2	1.222304055	3.15743124	1.440376823	4.475263235	6.283492712	2.610377892
APBA3	16.58977787	13.25085615	46.26520454	28.55507042	24.39932069	44.74619775
APBB1	53.3017286	419.0782641	35.27095163	105.4585215	89.27328139	145.7085442
APBB1IP	8.028883757	14.28915253	3.86123017	12.41237935	3.753346456	69.03959802
APBB2	34.56369457	132.5815471	55.20553603	57.71023803	62.441994	46.97996102
APBB3	5.444391258	105.6845271	2.789570557	1.255643467	2.567116486	21.95449411
APC	146.316452	130.458821	126.9980344	85.99482753	110.1199945	81.42573833
APC2	19.2534014	23.90366675	77.33542086	13.43815319	9.684998173	166.5328983
APCDD1	0.888636099	2.562947251	1.043154675	1.152317861	20.064186	0.954774466
APCDD1L	17.92802135	29.36242677	156.4623562	30.91126834	38.77977051	145.2608132
APEH	111.5906354	66.13150772	48.78539341	63.49481813	45.93461436	136.9508628
APELA	5.145580261	40.89408409	23.41320032	19.517387	5.975303417	34.87027776
APEX1	8.82852713	569.0411066	3.217977251	14.46475757	5.261897746	40.90017328
APEX2	19.03715311	33.31706214	20.85181907	11.16096489	203.7015761	9.235644087
APH1A	45.1838196	219.0009599	31.30737658	58.19030002	55.53412626	31.73173583
API5	124.3314814	242.3956307	524.4060329	78.18615698	58.43329715	129.968588
APIP	12.84668472	54.1844194	7.73342218	46.19959781	52.80278895	43.78652234
APLF	21.99326158	53.48238916	226.4195252	38.64822168	27.34383926	49.55105164
APLNR	2.393461005	25.59288554	6.065342589	7.088596183	1.674029255	2.32662208
APLP1	71.12609062	255.9816562	29.82438133	90.23227676	47.05174916	108.0198394
APLP2	415.5577514	1967.202038	258.7904261	787.8276952	526.8271917	798.0801034
APMAP	71.50169608	99.32813176	22.62536323	44.45610552	37.43571453	157.4388886
APOA1	93.09594428	642.1950876	28.55729425	66.94384085	9.79126312	35.81530052
APOB	0.304928639	54.53642114	1.124325724	17.94902469	0.493713052	0.522511287
APOBEC2	0.586077293	3.668962076	0.722588649	0	1.566109825	3.804480625
APOBEC4	0	0	0.199644651	0.611632672	0.605862579	0.828117841
APOC2	15.22204873	3.742739113	32.04528238	0	0	5.302807399
APOC3	0	3.421912758	2.037239012	0	0	0
APOD	23.91572657	16.11379749	2.146998432	8.027441315	0.312887111	10.83610781
APOE	1583.501295	8642.510747	816.1476306	336.1882779	23.08618614	1730.824542
APOF	3.07902842	0.074087163	3.073368187	0	3.303271044	0
APOH	20.53285814	15.66737963	11.25869113	4.726342377	22.55202128	0.270395229
APOLD1	9.184625084	58.49535377	18.96017565	14.53984088	5.625602823	122.6007737
APOM	0.263297345	1.856887882	0.507811795	0	0.530765019	0
APOO	50.83618914	47.82896003	21.16940222	58.91402298	35.29844366	30.57363143
APOOL	9.726880507	20.60297632	5.948900829	36.97182972	23.58321542	23.30960566
APP	228.2082469	1217.361957	136.4783052	289.987055	228.5755088	197.0484222
APPBP2	1508.976615	354.0602523	180.3090437	228.2600616	78.81882967	147.6715109
APPL1	37.62549698	87.96904286	94.07607607	85.11854673	34.85884792	96.31329329
APPL2	114.3385234	111.0111294	107.0134842	72.73574277	47.44053289	43.21059638
APRT	57.62319119	181.7147693	47.17853644	96.23612455	57.71311987	51.50759603
APTX	7.607810765	24.68841202	31.5789538	26.38800343	31.26002616	37.16334728
AQP1	67.44853021	681.518598	48.97398947	18.02255968	7.992783053	31.8896493
AQP10	3.937932617	55.12821971	4.448593276	4.780971854	5.475592331	8.285870503
AQP11	31.56799934	5.737493528	0.914267016	0.926001772	4.392478729	14.92320515
AQP2	0	0	0	0	1.140245773	0
AQP3	558.5569709	1323.706234	15.07290555	16.6983073	3.862399151	28.80193911
AQP4	1.174606435	1.173315972	0.327516411	1.207853191	1.972856681	0
AQP8	5.194478663	38.53381572	1.909163933	2.78181123	5.817874515	2.720429101
AQP9	22.14656221	20.80565052	7.264282341	15.46700215	4.531936227	24.95480876
AQR	76.28537623	129.1232987	37.06541943	85.31381331	33.68485311	148.4197508
ARAF	20.22313187	142.1987279	36.07633312	87.13402352	29.20608915	716.2989232
ARAP1	130.6851408	143.5683644	97.56455681	134.5217893	210.866539	179.4751807
ARAP2	11.21833552	22.90390409	12.9920022	6.823424295	9.139047763	17.80080766
ARAP3	19.15503344	33.35120383	12.85629684	22.02675611	39.90397939	8.327996832
ARC	7.19394537	31.21901836	9.721560873	18.18720136	1.72691606	13.3274735
ARCN1	363.4205828	839.8793915	105.383114	437.7324421	205.3015313	317.4536875
AREG	1.928834058	1.859099814	0.524154579	4.222436497	1.093166477	0
AREL1	36.37394313	161.6820317	47.1030694	90.13330721	26.56727628	638.9784542
ARF1	520.5433206	12444.16068	108.7963487	362.1288552	163.0530893	2900.056426
ARF3	106.0108296	784.2719871	91.26862203	235.4945108	116.7138711	157.9042876
ARF4	269.1233786	1376.950873	73.97604115	324.7190405	173.4279733	394.9053426
ARF6	363.2748552	108.734544	22.0061709	43.2681334	25.55256374	56.60741252
ARFGAP1	138.9192379	58.55611066	81.02650359	83.79740098	94.25466559	646.6548046
ARFGAP2	49.74232521	227.9448492	33.61747113	76.69492844	59.79431841	49.06002035
ARFGAP3	155.1721605	71.0405109	48.39014938	99.10476952	32.1775392	92.3807991
ARFGEF1	382.7344665	62.09749816	55.99176361	78.30161277	34.76145909	47.71856533
ARFGEF2	497.6385641	72.20871507	73.83386438	79.95348219	36.75901155	53.28037202
ARFGEF3	74.62954327	109.9282329	38.1988705	77.67659754	35.29696144	19.53521376
ARFIP1	659.9799607	140.8240414	63.85847327	81.97863384	44.92920564	95.17438181
ARFIP2	30.3080864	184.6506591	48.98364875	46.79815961	22.04375029	41.14859991
ARFRP1	70.72494034	77.15047883	39.45036397	43.79946345	36.38536773	15.7013347
ARG1	0.333588873	0	0.689912337	0	0.919198106	0.353436403
ARG2	82.90832394	193.630265	197.5847838	98.89975233	37.59112488	139.4272361
ARGLU1	419.8214079	257.703276	518.3013618	441.8545677	550.2956165	411.2491223
ARHGAP1	1091.403212	292.5708644	1297.282622	165.3360988	94.62062149	79.30965203
ARHGAP10	52.53346041	20.16830401	38.12004473	47.46280254	60.97153959	59.80914967
ARHGAP11A	4.944432449	7.489285696	3.851304523	4.632008109	2.292249581	2.796671766
ARHGAP12	18.91548037	102.1891327	13.97460699	22.70203357	16.75712228	19.71546063
ARHGAP15	0.150735422	1.032202256	0.414196931	0.611338069	0.234091095	1.764672336
ARHGAP17	44.76590278	197.7777484	72.53933335	75.24909816	26.51090103	47.72121063
ARHGAP18	280.9991541	39.72846557	6.478750857	23.00181338	14.67785741	78.23207569
ARHGAP19	4.560061281	10.36767099	0.947145698	3.73959714	1.112779617	4.427332679
ARHGAP20	9.561289778	12.57063884	21.52373074	6.37713698	3.303173839	7.286947727
ARHGAP21	51.00900985	93.53650123	47.65835977	49.78950154	59.13466115	49.19777976
ARHGAP22	1.169346801	16.88634631	0.525392447	0	0.259500551	4.629608592
ARHGAP23	30.64193423	100.3127455	32.56152143	21.74540622	34.42513433	16.38613488
ARHGAP24	25.24713155	228.3933016	27.13338266	25.32536124	22.64859999	45.15543472
ARHGAP25	1.407596051	9.495895638	21.44784251	3.831117052	1.136653857	6.649493359
ARHGAP26	123.3458868	21.84554475	17.43696857	17.88585709	6.645946877	11.74678775
ARHGAP27	8.226348952	328.0562648	15.93840108	14.83956211	2.366851363	19.73642473
ARHGAP28	51.94592519	213.2651541	31.08693648	59.6357803	24.06687691	43.55331162
ARHGAP29	563.1370534	116.9674631	77.56517588	105.0598185	39.96323262	81.82489922
ARHGAP30	2.869375159	8.724153644	24.21754877	2.286590415	2.814675241	17.29277008
ARHGAP31	51.97873027	82.85018833	44.63978927	43.70504804	63.72245791	38.9734648
ARHGAP32	186.6678839	25.38634883	35.14991837	27.42296774	28.26174472	25.92756656
ARHGAP33	63.46240573	1064.691931	54.50661337	53.31558433	9.659693775	210.696694
ARHGAP35	103.0301906	2313.439247	153.2181924	150.1284277	97.82958411	203.69282
ARHGAP39	46.58858477	80.48252325	35.77885063	27.30587698	18.25653068	4.867883164
ARHGAP4	11.65996159	29.91266005	245.4611971	12.70142956	6.384533214	17.70176692
ARHGAP40	6.425447505	7.870860076	6.287568084	8.801348622	13.09998359	6.966948211
ARHGAP42	49.7990627	42.70587407	43.60253576	66.23021069	52.16596989	17.55538392
ARHGAP44	25.46578216	54.93642816	405.8769715	30.79176398	14.50964914	45.64048267
ARHGAP45	11.52873169	36.72955032	55.4248307	23.78134862	14.41735277	17.57075691
ARHGAP5	105.8704466	1069.886694	46.21409632	199.2117801	114.5229977	2250.56026
ARHGAP6	365.6513355	27.50471225	10.65999585	16.85037718	17.15568512	128.3508139
ARHGAP8	7.315685626	1.064598134	2.622162306	6.613371717	2.232611684	0.73136559
ARHGDIA	130.9459629	355.8890719	45.35137998	262.7377544	36.46694644	114.2302692
ARHGDIB	50.46526316	125.3084312	27.51228135	40.93573342	14.33116789	66.8405657
ARHGEF1	91.5196602	214.6792609	653.5830516	159.9184713	89.11064743	331.8339044
ARHGEF10	31.78375838	1040.4317	51.59030916	82.66938533	18.64768431	114.5922665
ARHGEF10L	45.64859628	57.59199734	299.247675	31.96357768	9.479366335	33.76248199
ARHGEF11	113.0616522	181.122629	214.8801184	119.9557713	249.6238465	135.4099838
ARHGEF12	101.6998662	218.3408503	875.1658058	169.9779816	52.59205617	185.5532103
ARHGEF15	13.14059023	13.35964876	11.14115231	16.41622205	41.8329093	13.24047547
ARHGEF16	10.03960538	1.928594682	0.521414639	14.15639001	0.26743313	0
ARHGEF17	121.5282012	88.85558565	46.22409674	87.46724028	73.03732174	67.72532848
ARHGEF18	39.40048358	29.88574648	96.78757804	60.15847447	60.72620831	42.92859441
ARHGEF2	91.38730831	247.2874696	154.8409566	111.2778185	32.36945376	673.8450148
ARHGEF25	49.05055657	93.3074987	58.98605236	26.90025399	35.50300322	54.16240902
ARHGEF26	17.26742917	12.30297734	23.16013389	16.5723659	3.938012754	56.74258614
ARHGEF28	24.32009294	23.07347721	19.71610303	52.47747537	22.57241074	43.50384094
ARHGEF3	9.710625398	6.115627657	25.2632941	10.08908937	13.20260075	16.72511962
ARHGEF33	2.836038975	3.034448219	2.83032411	3.634206279	3.784327257	3.581817884
ARHGEF37	0.997002118	6.739013517	2.804847812	8.34151552	0.840416313	3.31410829
ARHGEF38	0	0.027923407	0.276833837	5.458821666	0.223775353	0
ARHGEF39	5.090468043	1.93209362	5.310380493	9.408476576	5.493693069	4.687751352
ARHGEF4	15.81834169	48.52955635	18.92356022	17.77723619	8.490840123	130.4205436
ARHGEF6	81.69624822	68.27021301	30.9291054	30.44717862	26.43050586	10.29488618
ARHGEF7	18.74869707	49.56187245	23.59439961	38.65641844	24.23555341	52.32658952
ARHGEF9	16.72975201	31.1950398	9.982362481	4.590021004	4.924798582	2.294609606
ARID1A	100.5480701	99.06833086	58.08800737	92.2954363	67.79018719	60.96013707
ARID1B	32.88679279	49.5739847	40.94099678	36.62363146	13.89263341	23.74419093
ARID2	43.87372358	52.08671102	407.1383675	46.2511704	28.68218871	104.5197308
ARID3A	85.89358474	396.6318682	46.49340499	95.74067128	77.60034633	56.35405185
ARID3B	55.30616401	1830.236675	60.68881734	73.68100476	26.73629548	63.8215363
ARID4A	579.4500895	52.21826695	27.75614523	53.0975407	51.53149295	166.973435
ARID4B	96.03745659	45.68049815	58.506087	81.35958903	82.43772979	148.1025788
ARID5A	56.95510706	106.0107601	58.20144663	29.12666636	24.10709092	38.07712021
ARID5B	76.89391692	24.12025365	47.19538777	41.81582205	24.01463531	123.565559
ARIH2	20.42810274	563.7583733	38.48284988	53.93241711	300.2013872	47.46582739
ARL1	119.1097725	527.2137179	105.98834	173.0834062	173.6916294	293.6338519
ARL10	10.25108375	28.05360351	40.98739553	10.19568556	2.143463728	5.874959887
ARL13A	2.207438919	2.209390045	0.362206119	0.6967534	4.520575886	3.033894374
ARL13B	46.50208175	32.65570239	20.24408998	29.58715805	52.97209397	322.4357905
ARL14	0.931113635	0	0	1.525169839	2.638971547	1.315349446
ARL14EP	14.03156987	30.82860613	45.58667758	16.71242615	35.66263036	57.44944958
ARL14EPL	1.285072964	1.08133853	0.341098039	2.650637569	17.49116989	1.176156853
ARL15	23.85148953	21.47283077	31.56647384	24.62677802	15.12102267	30.63662839
ARL16	71.72231438	336.3617255	22.95811645	43.59182556	15.45402347	40.30077329
ARL2	62.1306905	523.104923	67.79766582	168.4768534	84.12421425	299.3535638
ARL2BP	30.98068993	78.62629305	190.070653	27.48586789	26.50471069	24.55911229
ARL3	38.26091515	68.67111883	14.11517747	45.75931626	27.9061119	47.42361422
ARL4A	221.1850086	234.9110334	49.89919905	140.2371621	30.37493861	152.5203544
ARL4C	24.78331043	171.7260985	11.0097783	63.49315175	27.52159916	98.83367019
ARL4D	5.398934895	20.39284967	6.958182379	7.631562593	0.29834263	99.19282133
ARL5A	42.01229126	96.47659714	24.38527908	53.90290971	64.46047962	77.16583271
ARL5B	11.643315	240.279198	5.710695486	15.00628081	9.04918207	30.20451064
ARL5C	66.31278514	110.0810212	53.86666881	45.94406564	145.5195512	16.86477286
ARL6	53.74288655	8.635098824	1.471026354	12.67567203	3.075990269	56.30735699
ARL6IP1	313.8482116	315.0872969	132.5912402	164.6072779	91.6130753	199.6430832
ARL6IP4	11.42237514	51.79537765	100.3868183	2.218231435	6.629091417	5.276688681
ARL6IP5	73.65674201	274.3090595	39.5514319	81.20013724	31.26572847	134.3694438
ARL6IP6	15.33460207	521.8377038	19.75656505	39.52294927	212.1314328	51.68393819
ARL8A	32.9775202	167.676921	20.87599808	46.05748559	53.01700363	53.79133709
ARL8B	19.09233923	73.24666446	29.98628649	53.76683274	18.368758	89.78521744
ARL9	17.75542503	398.822257	12.21731349	20.69050219	11.82934177	175.725988
ARMC1	20.80280578	414.9897315	42.97622857	53.83740042	361.6306886	74.59312056
ARMC10	28.19855351	84.15201369	14.43508831	35.72404011	32.12630099	23.64059797
ARMC12	0.624932895	0	0.120783187	0.385288776	1.822383589	0
ARMC2	6.284906292	155.4231364	29.9470379	17.77117434	151.9280603	15.89521853
ARMC3	2.839043564	0.521080594	4.336016031	3.079533042	2.688352331	1.887164513
ARMC4	27.05512271	0.432843538	4.351618961	7.218950383	1.458137865	4.420926624
ARMC5	32.22208494	60.76562702	28.9986883	28.838577	22.29191085	8.777824422
ARMC6	75.08195983	167.8891511	262.1963924	49.03518773	29.19374549	50.69495734
ARMC8	28.75448532	42.16650136	35.14239898	35.48461401	34.39188402	38.90419431
ARMC9	25.27963303	66.4414074	47.52644397	33.50476561	26.81446523	21.16813603
ARMT1	21.38367695	54.21636173	13.6140048	32.25178661	10.43194571	12.99485335
ARNT	118.3749038	480.8569804	59.43069046	140.1505051	119.3390494	99.11294222
ARNT2	61.71107281	125.242316	47.69343623	52.94565201	14.96584394	13.23147566
ARNTL	55.53493481	107.694597	55.34835659	25.33934777	20.84972419	18.10082454
ARNTL2	75.93955838	53.52349622	53.08281992	122.3793845	85.76169783	22.91133914
ARPC1A	74.7553227	359.857842	98.015246	260.4077764	142.4890072	342.6102641
ARPC1B	227.5618435	99.49237616	381.7551134	77.36702011	65.48231977	48.58630633
ARPC2	1201.1692	245.7809134	81.81728301	190.3010988	132.8623979	331.3765909
ARPC3	68.04858331	449.87458	37.71019043	128.7109697	54.18807208	113.955928
ARPC5	65.87220839	119.4998832	47.35669804	130.1848197	79.2651472	165.3219724
ARPC5L	77.15899351	114.2422108	137.0329215	50.03587249	116.3853061	42.12196481
ARPP19	67.84659184	226.6518422	64.39509215	98.94283288	67.87560348	116.5908689
ARPP21	7.526941839	61.11638817	22.5764017	14.18209876	201.6597778	22.70360973
ARR3	0	0.585809042	0.066503069	0.23214745	0.509609859	0
ARRB1	80.11366161	223.5963513	99.72980312	85.67328511	79.8286034	36.7895915
ARRB2	1255.711977	262.3002588	26.66519457	195.4848323	66.85018766	335.2058433
ARRDC1	32.22039006	46.04484157	35.64041836	62.441752	31.28772574	25.15001428
ARRDC2	29.23085683	83.82357043	77.65779915	44.13796505	9.22728485	221.6067549
ARRDC3	100.0609013	157.5884972	41.39209293	98.29990354	42.49146612	103.9389426
ARRDC4	58.43786262	158.2580498	48.52515642	64.70083639	33.94345153	119.2967839
ARRDC5	0	0	0	0	4.988728454	0
ARSA	28.28567377	190.5200986	19.07040383	25.24850821	27.9837138	44.25912394
ARSB	217.8793811	230.5804888	39.80747305	41.30078906	19.09383822	59.7448515
ARSG	163.1751297	69.395435	106.5580874	94.38452036	98.13181758	564.9221306
ARSI	21.05499424	110.1761176	19.89930404	26.23109718	75.63730446	18.80016337
ARSJ	13.91117902	19.36462852	137.9575132	3.767599318	4.49068404	28.61802194
ARSK	18.53263901	14.93805497	11.26343952	10.60002838	7.637431261	7.928937776
ARTN	38.30586223	4.960125112	34.75872595	8.113268736	3.851115164	2.351888665
ARV1	4.04244001	5.012312675	3.945647097	7.298111719	1.599947208	4.741780464
ARVCF	106.4801154	66.93895875	63.68745206	104.3549786	77.70722688	432.3388455
ARX	70.82363576	225.9340062	96.88086085	6.501419003	3.343006383	53.18523999
AS3MT	126.8797699	129.1340818	78.79823897	144.2086217	44.4675432	53.18620347
ASAH1	243.0306427	1727.211485	170.3886505	270.0618813	89.54117515	280.294855
ASAH2	0.847482147	0.111968355	0.063565798	1.179150086	0	0
ASAP1	58.93026055	91.47184899	43.46871881	89.08996463	95.51615955	92.6176076
ASAP2	25.968023	51.88663893	300.6492818	31.41766062	22.54520365	83.72625662
ASAP3	41.73749267	163.852205	68.41490534	35.36733377	281.5770661	81.4198329
ASB1	12.02974397	278.7015646	11.62676838	14.79066742	5.95540461	19.0771635
ASB10	1.43884255	0	0.459339648	0.465650831	2.092300096	0
ASB11	0	0	0	0	0	0
ASB12	0	0	0	0	0.498483007	0
ASB13	11.75680403	23.27365738	9.881959426	11.38628723	19.65185428	9.135095918
ASB14	0.889603322	0.102183575	1.408757016	4.719787506	1.636864186	1.14744028
ASB15	4.017951534	0.672653492	1.192007517	0.174819234	2.933110185	0.060682611
ASB16	5.028196096	5.987020367	46.18040887	5.591983381	3.527359232	13.96469007
ASB18	0	0	0	0	0.308678542	0
ASB2	3.632152883	0.119176866	1.744881416	1.748595636	1.328413302	3.121114651
ASB3	18.51530531	12.47098356	15.9216682	8.073929983	8.975634166	30.35965912
ASB4	0	1.910628324	0.131485434	0	4.961583663	0
ASB5	1.224107424	1.487612696	3.758894588	3.11281544	2.202354683	2.44784093
ASB6	29.70201763	102.5067952	24.75814301	23.50158775	14.59084665	45.35026569
ASB7	36.10306073	46.3507209	35.86764487	13.32745348	11.96460002	20.6498381
ASB8	40.57585003	886.8906255	25.1284629	42.3923357	12.08560834	50.20448486
ASB9	5.108111667	13.78912206	5.640717983	10.6176754	13.65973175	2.438473337
ASCC1	40.27464939	33.82175248	27.36858897	24.60308938	24.99936439	38.09764395
ASCC2	62.599271	199.2187724	32.88943686	82.35660705	56.25013372	58.20779258
ASCC3	13.00667772	35.30101744	24.28322663	44.15766641	29.74543083	61.59722489
ASCL1	2.300488243	2.349847705	1.912828515	1.013854119	0	11.57622931
ASCL3	2.006669534	11.45498256	1.596191023	0	0	3.37989075
ASCL4	0	0.31231137	0	3.557965128	0	0
ASF1A	17.97407547	35.8496172	19.13897351	27.42128643	275.4884549	24.86731632
ASF1B	33.19715802	120.5789274	8.48363354	24.64840021	17.15184285	14.16020212
ASGR1	1.632828155	39.10241503	22.01566599	1.359504021	2.271651264	2.134515516
ASH1L	116.3024627	465.4050245	165.9626779	114.5310158	68.27198112	131.6630288
ASH2L	21.07724945	720.5740783	74.45521145	68.58290423	541.2979796	213.0973332
ASIC1	6.746037365	7.003277444	2.151193232	13.46097724	14.26713172	3.437586219
ASIC3	1.186037998	10.29678279	1.786306658	0	33.80543486	0.114879079
ASIC4	24.81885125	39.30536487	22.78618553	27.38221259	2.513380745	9.196858084
ASIC5	0	0	0.779626623	0.411517141	0.681160086	0.143279368
ASIP	3.791499378	88.4547767	8.259999744	0	8.223943308	111.1869222
ASL	14.72399275	102.9034639	14.7737482	88.43487061	12.3122393	368.6317392
ASMTL	50.65686772	2005.941751	23.93001935	37.0899598	12.76543139	49.07034591
ASNA1	30.716164	101.8440087	126.4068591	54.13619026	23.05432191	114.6913414
ASNS	45.11812466	2482.783442	28.48852441	178.6043611	57.57508196	275.5237894
ASNSD1	24.68619349	24.47805418	18.07042375	18.99128902	11.3724793	15.04250579
ASPA	4.741832218	8.55741357	2.875109904	2.209275862	1.071281471	5.704013967
ASPDH	3.427131048	3.395685878	0.266986036	2.871509597	0	2.86895311
ASPH	83.25966521	88.80553609	45.4629795	62.89536911	56.72950982	93.40906309
ASPHD1	6.580236071	7.824865287	1.87400399	1.204600474	1.267197879	6.499853082
ASPHD2	7.800609381	4.271392056	18.22934959	4.336368521	5.365522595	1.695358411
ASPM	11.47025522	182.3630366	15.6047922	28.79509894	6.249119127	26.46411265
ASPN	0.852474993	0.211792928	2.363422625	2.762746512	3.715527802	1.023605226
ASPSCR1	14.95597099	78.49887876	20.99198406	37.29244847	22.37477542	23.97294397
ASRGL1	114.4465099	19.1144482	11.5531913	17.8168888	17.54770261	24.1524744
ASS1	3.798393863	40.0689411	13.33608787	26.23544739	0	5.301307634
ASTE1	68.69292202	12.33081565	7.205665181	15.77376586	5.660495814	12.76415267
ASTL	0.782967241	13.41439124	0.700891419	1.107636409	0.409205476	0.168831444
ASTN1	11.29805093	30.27108441	7.626457092	19.8472306	6.476849347	14.68437807
ASTN2	42.43400903	65.07674407	80.29025944	20.70995633	28.72471068	41.27991789
ASXL1	93.54635245	282.5504087	163.0604316	120.1503484	58.71461762	122.7300514
ASXL2	93.11157767	117.4877493	32.56411654	85.187008	606.2865936	35.78410258
ASXL3	14.67525026	264.9066263	24.8070416	16.42857627	16.13296047	30.07844317
ASZ1	10.05495534	2.846428606	5.31636514	3.26403415	2.050539695	4.465232873
ATAD1	84.48534505	958.6097453	22.05660571	57.53428126	29.28386714	543.3869355
ATAD2	22.47777125	52.60827953	15.28287523	20.27719953	13.78240149	12.73545585
ATAD2B	120.1053699	206.8436185	125.7131882	83.30961938	128.1690271	57.07101919
ATAD3A	20.9688392	26.28085519	31.8794689	42.83578021	13.65045557	25.21938078
ATAD5	39.55007071	27.73660002	49.90568156	25.70308252	29.39891623	44.45131561
ATAT1	15.9040157	61.51802547	22.93017343	20.75111585	12.10082414	18.21523283
ATCAY	4.666879524	12.4503651	10.35952406	4.890081763	6.387314372	2.043972206
ATE1	52.93164642	63.33291344	17.93558129	30.76604077	13.92787291	6.665751373
ATF1	48.05830968	59.39016617	15.68477915	46.31378031	62.11577951	148.5069313
ATF2	63.08406986	75.83828734	17.87403487	37.24614625	317.7075501	51.15547228
ATF3	142.1490637	157.2461968	71.76810671	140.1622794	163.7287445	107.8903181
ATF4	425.1902023	12251.44596	515.3378926	629.119642	412.8662503	1000.011064
ATF5	392.3229381	1526.76061	140.0183654	1545.971676	732.9401	2082.215732
ATF6	67.25111833	294.5951052	89.0340054	82.26225354	27.89201	86.38542611
ATF6B	29.6559376	144.1833675	30.41064939	45.02957854	23.72914822	9.184094243
ATF7	24.88555388	106.0631135	37.68716817	23.00019156	10.14278343	55.36514441
ATF7IP	43.28083937	179.2728405	80.0656736	96.60589841	58.40176974	103.0225621
ATF7IP2	18.62734585	11.93830995	26.7796409	30.7991546	24.21357841	40.41276096
ATG10	14.82070138	14.29488031	6.530089972	10.17355345	8.486513275	8.481693226
ATG101	12.9767011	82.86019506	20.22937991	12.12259867	9.200354642	201.580412
ATG12	21.10136598	19.47992575	11.53981659	21.01002652	19.14321474	101.3933963
ATG13	66.58216726	46.16156308	20.00274104	49.85055344	31.56975626	52.92229137
ATG14	36.73780229	95.67733285	21.38460648	45.57681766	19.97030261	14.80753276
ATG16L1	21.9059315	520.4793318	36.78267985	37.93241367	24.99277713	39.32426066
ATG16L2	42.39889245	63.33169371	25.57921699	44.45166788	20.55825877	21.97391701
ATG2B	58.5354878	68.41264044	50.39268154	72.65445287	45.72245776	70.70871738
ATG3	89.77726065	118.5625316	30.70780699	91.8697023	78.32074739	135.1682698
ATG4A	26.47912055	1018.523027	80.01576825	89.39502291	469.865236	80.36232612
ATG4B	37.06047554	33.48897489	23.94269039	22.30430982	20.88060273	34.53231058
ATG4C	15.803849	80.15806614	14.19559792	38.79376926	39.59703968	36.78523216
ATG4D	75.4559071	81.13423267	78.23461054	57.377075	42.5172461	36.81375858
ATG5	17.54097719	64.98365984	17.20634542	38.7025855	18.33063566	13.43705347
ATG7	39.62900584	52.53790608	38.03425185	32.69375721	10.56195325	39.48409421
ATG9A	66.14234014	227.783176	72.41403476	43.48572147	19.83534201	619.3257811
ATG9B	22.24078141	57.29159848	33.03295759	22.91288843	43.22358774	14.26935328
ATIC	233.3540493	378.1936955	65.90528048	171.1236915	704.7153271	136.1285546
ATL1	79.37922985	2012.06089	55.63486588	108.687615	30.40736283	52.8197855
ATL2	28.24901204	48.48931385	385.1944583	51.05881992	27.25435827	64.84192266
ATL3	63.79018089	269.7493286	45.5093407	41.5797372	51.28611249	44.43351809
ATM	28.72862853	47.51883964	68.16291112	65.5866679	66.39300416	79.7987831
ATMIN	26.80056829	57.1756637	15.21978011	18.08204394	11.08094567	20.88461479
ATN1	98.212418	174.1478767	69.90274059	90.83869752	63.58451177	34.97128702
ATOH7	0	0	0	0	0	0
ATOH8	15.71176183	101.002185	31.93321911	16.14364561	169.4531361	30.62406236
ATOX1	11.0155408	656.0639574	10.1785436	39.91568984	10.16690462	41.69275103
ATP10A	45.41752237	36.52397015	34.71835684	33.3027166	38.27506943	33.3374057
ATP10B	0.199337205	0.939643466	0.248371913	7.867482019	2.058544362	0.514716171
ATP10D	0.787665394	1.078360019	0.597174689	0.955018906	1.650771038	0
ATP11A	49.06886281	50.10450351	34.30803508	64.4328855	24.98571398	44.38664592
ATP11B	186.051054	199.4323674	38.36402873	94.55564754	483.158432	84.20966196
ATP11C	50.82929755	102.5684299	23.52378899	55.64585963	12.01336073	40.06223794
ATP12A	2.802895688	0.126455427	0.102858201	0	1.409544298	0
ATP13A1	96.25748781	271.2151009	75.47114335	92.22828933	55.28974383	49.6225374
ATP13A2	78.71421349	55.15711898	238.2205689	83.25605963	126.7544401	93.76705326
ATP13A3	86.71857083	41.44743787	86.30377456	119.4963424	137.2820041	522.3241831
ATP13A4	89.91605029	7.041449309	6.138472338	3.939637574	6.652301064	45.42062928
ATP1A3	34.77227881	164.6926746	39.49511468	38.2201145	88.5632442	40.89207241
ATP1B1	124.1526994	809.4927935	70.47047928	472.3994633	26.9044438	83.21382543
ATP1B2	15.6575835	276.4424396	19.64816218	17.24360275	177.7577362	24.29984594
ATP1B3	197.2776276	762.82312	185.3416379	222.8401679	1059.63086	452.5746214
ATP1B4	21.27883692	3.285043653	14.82934246	1.164685008	0.90001337	1.223774891
ATP23	70.95703651	59.25774926	17.71736295	84.20284417	77.37673188	654.6202439
ATP2A1	2.383451739	1.285465963	2.641498785	1.473302294	1.074459073	1.195056676
ATP2A2	102.5360274	321.8718043	55.80057229	160.796948	54.93006369	29.3451501
ATP2B1	54.07966108	72.42291857	296.8606537	51.50192457	28.88313174	114.8859368
ATP2B2	17.43147	29.17748228	21.58267861	11.14183801	56.35752623	8.584337363
ATP2B3	4.618353251	4.498398786	8.794496189	1.253058903	3.371712953	6.262948634
ATP2B4	102.7522843	68.25953232	45.51867034	56.02763125	55.64761527	382.1980737
ATP2C1	43.96116962	142.2151416	47.30131675	50.01175399	41.2753597	46.13700426
ATP2C2	0.05442931	3.655402451	0.153423461	0.664638891	0.69280948	0
ATP4A	3.007950561	44.87299621	0.778058632	15.36813947	7.51723037	17.9156508
ATP4B	0	0	0	0	1.176110473	5.269982107
ATP5A1	362.6046901	757.0571289	152.630274	523.461451	137.6620623	104.3771217
ATP5B	775.1460399	1876.879169	251.8978937	1195.489644	147.4208246	287.8403553
ATP5C1	592.1074046	1241.25103	154.9459203	318.131996	309.7238228	65.33639187
ATP5D	1849.766158	719.5125569	17.6894326	325.4884189	175.9162189	934.6420315
ATP5E	1540.63184	772.8144827	71.31591976	222.5851424	72.06957552	157.4692297
ATP5F1	138.2205712	878.5518784	22.7014372	259.5982574	143.8836124	250.6260042
ATP5G1	469.2205784	1603.716449	1181.529988	559.2437687	120.1022023	285.1750845
ATP5G2	103.8977297	558.0783785	49.05854748	259.2649158	57.63836745	125.8960559
ATP5H	73.67954074	680.8332974	43.79729091	264.9128769	53.87624027	182.3859331
ATP5I	49.1523644	118.0271101	21.766685	47.6623197	27.43434814	61.20490155
ATP5J	1119.161825	264.7669954	85.68268247	250.6335281	136.1507854	372.915008
ATP5J2	124.0933633	860.1372635	41.47672794	357.3189564	205.3303268	268.6490716
ATP5L	57.24446116	205.0216066	15.55710598	74.93061629	61.64985824	17.8378206
ATP5O	54.12943912	308.586431	76.47777759	289.0120714	74.80022125	290.2609872
ATP5S	34.02010628	132.6839838	14.4075689	55.58093292	24.47921988	54.51872591
ATP5SL	17.10417218	59.15659671	4.763586466	26.6064354	53.40382632	16.28886539
ATP6AP1	45.82957009	213.7532977	27.69831893	77.19849466	15.22802746	54.6698456
ATP6AP1L	5.060148392	1.164254864	2.61586934	2.123836127	10.81390238	10.20225707
ATP6AP2	61.61608782	255.729839	50.92698005	154.2115757	37.43516849	1291.996669
ATP6V0A1	241.0915141	247.393344	290.8457165	161.8576949	131.5952315	143.2397663
ATP6V0A2	56.43479412	149.5494098	56.42725384	45.45054744	22.8699226	32.14973292
ATP6V0A4	1.163718506	0.251259043	3.384566193	1.656280825	0.13742324	0
ATP6V0B	118.0315842	380.8082739	50.77735386	95.03342265	31.39662954	83.1091426
ATP6V0C	197.0635444	768.065705	89.41380922	293.7754737	90.57428654	345.0034548
ATP6V0D1	103.6139955	215.8781693	44.65458247	77.93709148	35.57430067	79.63660217
ATP6V0D2	1.449971178	1.251809255	0	1.128177779	0.94411506	1.203865629
ATP6V0E1	811.0138626	4556.4001	90.79263972	324.4864196	126.1269087	243.0499527
ATP6V1A	223.7728687	608.3001936	89.59069905	105.9955527	67.84422554	134.6272554
ATP6V1B1	0.742447566	1.508799153	0	5.868171651	2.387052438	0
ATP6V1B2	87.2766243	299.2035058	138.7005326	210.9147325	66.98994385	227.7346525
ATP6V1C1	36.66728856	1110.213239	27.76031228	65.79294734	14.33739616	91.71382317
ATP6V1C2	147.6912486	29.10857527	51.64400896	7.777673969	10.84966117	7.758778132
ATP6V1D	45.8244226	799.5102024	11.47749928	40.26112741	24.84835916	447.456497
ATP6V1E1	76.67491273	111.2876539	12.89291434	72.89782337	56.32010851	115.6732231
ATP6V1F	66.00929784	296.4567001	45.66647147	99.62573005	68.379755	49.54773922
ATP6V1G1	106.7573041	454.3907849	39.22896118	115.1812671	74.09651994	41.45978014
ATP6V1G2	8.016181304	31.10863869	3.313603722	5.671959139	5.759908954	17.38245866
ATP6V1G3	0	0	0	0	0.141972947	0
ATP6V1H	119.3781324	217.2267762	87.94749498	94.50353942	63.88852406	89.63289628
ATP7A	1056.016945	138.9689528	767.5735131	101.6647352	63.86113601	49.60591416
ATP7B	9.4739336	2.754522722	4.079282058	4.66707197	1.952788438	1.088288851
ATP8A1	8.554282702	16.97086755	13.13125196	15.33736035	14.68003551	33.50978485
ATP8A2	7.121403058	58.74892028	18.53148019	17.42639419	9.114198157	15.40038802
ATP8B1	2.816440432	8.545407144	3.848468661	2.579562956	0.715813408	170.0924203
ATP8B2	26.69739226	24.46592293	77.92351997	75.77656029	117.5555841	58.23037683
ATP8B3	0.912294433	0.562505653	14.30654652	0	2.658776565	0
ATP9A	33.98274883	22.18424809	76.50953046	60.79411335	40.63831042	30.16055747
ATP9B	59.24582624	32.17231615	31.71479133	49.23755593	21.87023893	35.83361492
ATPAF1	56.17014418	345.1048527	49.22685693	86.52315033	25.33842432	74.49319897
ATPAF2	39.25745258	95.61976529	28.47320679	19.81841784	4.986873929	14.12595717
ATPIF1	178.6395263	749.8534084	418.7643048	669.9302523	271.040667	440.0467585
ATRAID	187.7088808	419.2956571	42.56129784	118.8511515	54.31129996	30.61738798
ATRIP	7.397717599	14.84526203	31.80977316	19.46541709	9.77903595	16.88467372
ATRN	52.43517673	114.246353	556.6477289	90.50787646	35.14968363	119.8035535
ATRNL1	1132.084541	119.9480705	47.07861089	65.51001029	69.51667776	512.2692985
ATRX	119.1133586	2815.60584	175.3533689	235.7862161	139.3751166	234.0122998
ATXN1	32.00302675	17.530567	83.46565607	41.26441441	39.65635377	50.87746155
ATXN10	5.815333152	15.84389414	8.461985294	15.05630547	9.089957345	25.34271303
ATXN1L	43.11527161	104.5862802	73.69962842	71.93724763	44.64470003	49.93016271
ATXN2	45.93814659	144.5835765	92.24466604	84.2673726	61.0580318	81.42172459
ATXN2L	105.7472366	194.6350179	82.89161709	117.5303525	107.0808412	60.92858299
ATXN3	27.39700682	45.05770148	26.96510217	18.01806746	12.65250028	45.5713929
ATXN7	26.94526878	43.82045911	15.59288451	24.46517027	17.15767463	11.57676705
ATXN7L1	42.5468472	30.5051442	418.9851586	27.61530877	16.55583269	36.5305579
ATXN7L2	14.8549028	15.07876146	17.3808551	10.04408203	15.97108699	2.232730921
ATXN7L3	131.6794357	390.0462398	67.268012	90.18900407	83.23550021	113.2544826
AUH	20.31921471	70.40741757	10.30270384	15.89363447	4.408290762	10.46769871
AUNIP	1.822599296	7.263928539	3.106598029	5.895293155	1.13724821	5.402574086
AUP1	96.92284247	132.9154059	22.78821279	115.460171	539.0074807	31.88265669
AURKA	2.416390002	7.609753555	2.624824331	16.2625319	6.911104414	2.426907466
AURKAIP1	38.3413042	80.03234691	9.935815479	60.45252654	108.6297446	61.26787938
AUTS2	33.44932284	100.4864211	40.04570173	20.57396123	210.3970002	35.91196229
AVEN	4.030111037	27.42274129	2.189382929	5.640789563	11.88844216	3.889065411
AVIL	6.906469957	4.022193498	5.559048155	6.57968911	6.42350979	3.777661318
AVL9	7.264384165	27.87983812	40.05858506	28.65540092	13.15066771	35.28034291
AVPI1	16.29703001	40.5889248	5.688909309	29.85911616	4.866326864	4.73941513
AVPR1A	1.575510724	13.15333295	0.325839491	1.573023489	1.302387392	0.278208142
AVPR1B	0	0	0	0.61539679	1.533180199	0
AVPR2	0	0	0.079504748	0	2.129103285	0
AXDND1	4.268570644	1.476723207	3.408098528	2.090215707	3.447014086	2.674794933
AXIN2	14.61913242	31.34938791	18.00138308	18.710103	19.37285887	9.982193443
AXL	68.1740052	446.1155401	49.29210475	62.25834654	46.42351657	78.41179239
AZI2	28.5075459	19.16216699	43.81869271	63.00460971	35.94861956	41.62593983
AZIN1	80.57958877	118.3694183	48.03639582	117.0436217	17.41293175	61.09839914
AZIN2	18.14673567	20.33944799	20.76058232	35.80934628	32.96346532	80.39953685
B2M	381.0675208	781.9129586	72.79064883	77.00500779	34.5351538	302.2788188
B3GALNT1	174.0663628	43.84423984	19.21523752	23.75891652	33.34722811	32.81199593
B3GALNT2	24.59752622	63.26085362	24.78572613	26.8066372	27.77816837	49.61187968
B3GALT1	37.88116094	46.08890255	347.6668871	12.56015509	14.05295951	31.95142199
B3GALT2	1.477777975	1.656664972	1.378286878	0.125063096	1.581249541	1.966590988
B3GALT4	7.831273381	10.07476912	2.856088978	0.230404149	8.589186698	3.875018759
B3GALT5	2.406338818	5.402812497	0.304171732	0	0.346582233	0
B3GALT6	62.87121533	40.33598256	16.4010328	32.46862265	26.93903153	43.51940503
B3GAT1	1.08395855	1.132936835	0.986981826	1.07798669	0.251072173	0.903397414
B3GAT2	3.963502838	6.91173304	1.559333096	3.223204264	2.644560861	1.394155566
B3GAT3	20.68365747	60.48892287	20.42482455	20.71915991	6.508502783	21.23077026
B3GLCT	111.7746136	43.10585586	15.35034223	32.67386536	9.132836652	46.74262104
B3GNT2	54.846058	25.10209185	19.3461797	56.57086114	31.93670516	296.3346408
B3GNT3	2.907818957	4.615807367	2.157896607	3.250064299	4.524673438	1.498126863
B3GNT4	3.522042934	3.830812557	9.668421761	2.18135026	0.953652956	7.69299416
B3GNT5	191.6628876	39.60275118	22.49534528	25.97248389	24.41711306	14.65086758
B3GNT7	5.197131526	2.092614007	0.954644815	5.629879873	1.961676156	8.002356995
B3GNT8	4.719383916	9.175071593	1.277288223	13.09333937	2.601351895	1.509948293
B3GNT9	1.79911284	2.568474198	17.97300951	1.792490486	1.274359622	1.776977016
B3GNTL1	10.45207159	20.84680213	8.207082177	27.6344265	9.464726732	8.853023963
B4GALNT1	11.29906122	19.77495684	9.990739652	9.112629827	4.945399606	11.15010016
B4GALNT2	0	0	0.161683252	0.310608435	1.608378616	0
B4GALNT3	153.6824484	2.8512913	10.51314266	2.480508844	32.23325979	119.2864832
B4GALNT4	70.7926455	14.5525774	106.1718652	9.22775736	10.64698222	3.980906311
B4GALT1	100.6498236	197.2948842	54.85053385	70.88986831	79.06644975	116.4009259
B4GALT2	33.08433847	188.6083987	25.83711124	44.0128321	23.10779499	40.38125002
B4GALT3	38.59321481	180.1668267	15.87788084	37.92465387	18.76911253	16.54578011
B4GALT4	39.73748908	122.5157893	20.00272577	43.2318657	98.06614787	65.02825588
B4GALT5	51.5933115	38.18280477	17.6100669	43.98168404	25.99212446	88.09533771
B4GALT6	41.47273791	6.247466978	16.34331018	6.388347307	3.528167209	5.970866539
B4GALT7	30.84107409	38.00847562	13.79487248	10.36070487	17.33326823	2.030038199
B4GAT1	6.132637411	37.53625677	8.022636828	9.491680577	7.610087073	144.9903564
B9D1	15.70553523	110.1013343	9.894783083	26.66484472	13.57557506	23.78901401
B9D2	6.115482239	24.42246819	6.724687481	12.98864717	3.125077723	32.41953815
BAALC	2.868039106	4.406947413	0.992907597	2.865067579	6.481136908	4.302078323
BAAT	2.780326414	0.821844835	1.088484473	0.992710471	1.638411656	1.826785324
BABAM1	60.11606555	131.2451353	41.89393513	100.1341518	78.46949739	71.62248848
BABAM2	22.94677597	55.6966353	124.6946824	42.77788801	31.40119363	67.82994351
BACE1	47.53627412	93.09106893	40.70264886	28.07158127	34.6513085	11.27007349
BACE2	51.59763659	194.2326851	32.66611142	156.9529245	23.2770664	18.35261893
BACH1	112.4923432	113.9082751	35.34942654	159.7136096	89.20151091	254.3629019
BACH2	23.0019041	42.12858157	53.77697899	22.05909342	60.43901128	66.30528189
BAD	10.82589523	64.85267588	2.728227051	18.79548149	2.322947628	8.785683869
BAG1	23.95100653	209.2225276	24.33977686	15.35431853	16.05270776	480.3663023
BAG2	7.560746291	17.84389461	9.579701085	22.99307409	12.21629527	24.98187004
BAG3	274.0422693	72.43844423	25.13431958	65.66575507	39.55673224	31.87388531
BAG4	40.27294121	166.7389121	62.91339918	52.17435767	24.72866231	419.8894847
BAG5	72.03808638	28.08841884	24.57228988	47.35023516	54.33553628	479.554214
BAG6	70.60394679	2288.357934	110.1592741	146.7363271	61.64298064	110.1598778
BAHCC1	16.8808679	93.64466477	60.16927861	40.46836914	24.5224869	466.6990478
BAHD1	62.19227067	48.07736912	20.66848711	55.04836967	25.36206671	51.98631245
BAIAP2	12.52489743	19.09955076	152.8100257	10.45161564	15.79830197	7.750617352
BAIAP2L1	32.12586804	134.254202	25.96278119	40.18896361	12.25291759	50.94395344
BAIAP2L2	2.664717977	0.224947479	4.585099638	4.229676988	2.413728047	1.884897475
BAK1	46.94794305	42.0566368	54.64471732	34.73661432	18.18375727	33.62649908
BAMBI	110.0046399	196.0872117	43.01987417	71.00386207	956.236123	108.3384612
BANF1	42.9293046	285.6817753	44.46545006	103.9524856	39.52829283	61.68670577
BANF2	0	0	0	3.875705	0	0
BANK1	0	0.220949238	0.022577943	1.752441823	0.360978073	0.616879677
BANP	22.74402515	35.19994124	17.46271472	13.41626543	19.09502773	15.63764886
BAP1	48.71573901	83.73285753	40.32311474	44.92444292	44.2586362	71.9912892
BARD1	24.39423294	16.40432133	16.84568126	7.967231967	10.87220679	11.64514218
BARHL1	0	0	0	0	0.959248653	0
BARHL2	0	0	0.447755602	0	0.301441436	0
BARX1	6.116176014	33.06474239	8.229078999	5.985853638	71.23594929	28.35710504
BARX2	0	4.577665638	0.451372622	0	0	0.12711222
BASP1	178.2142953	1550.965421	71.13783199	239.7393515	249.1542738	230.4149214
BATF3	1.36678341	0.117284481	1.444454264	0	2.309306262	0
BAZ1A	37.70243573	72.89991113	96.51663104	39.86874993	22.60020694	361.5406981
BAZ1B	391.4319805	336.6563349	202.9085267	134.0917136	209.2038691	124.7754738
BAZ2A	107.7724418	2120.233665	85.71973145	180.2121973	50.89730367	189.8596149
BAZ2B	64.09639728	28.22042533	61.82835774	44.98578336	48.09012185	36.3205801
BBIP1	26.17520423	116.6592701	8.140848623	18.07926905	16.95761468	57.97839135
BBOF1	37.16710894	40.03538513	204.1217984	41.10925952	15.13722871	6.723255151
BBOX1	3.610945414	10.8190307	2.997744881	8.274972872	6.01635819	5.079534947
BBS1	59.26075339	139.9277551	46.80748658	43.62764713	39.94053251	50.8467633
BBS10	7.075174909	9.873694278	14.20687532	5.549050176	5.050544556	8.977650353
BBS12	33.6507227	21.91350716	158.5557739	19.50691791	8.714842061	47.90251948
BBS2	76.22190464	96.28466521	41.86069138	59.7038088	58.82976115	17.12745901
BBS4	169.142197	35.10214814	8.408876031	62.46873948	31.61315225	70.6536627
BBS5	14.92594434	16.07167735	15.84353836	16.73224518	11.10074948	19.62194135
BBS7	55.76642423	475.6949184	32.29364388	72.0200233	53.12658215	385.4626395
BBX	48.12389531	84.54617759	477.1777998	69.46451973	19.04423379	109.3133267
BCAM	247.3122676	1035.939712	555.1598863	199.5058855	62.30773766	86.12439668
BCAN	0.204031996	0.361563608	2.115207261	1.965871231	2.289206603	0.175556238
BCAP29	19.55737271	55.87026932	61.24474742	17.31232715	16.55369635	62.59847419
BCAP31	3314.422119	629.3196512	1566.964194	472.2162768	160.3792706	170.9003693
BCAR1	72.18882734	497.5989829	40.65305342	86.47737955	50.41291635	67.12586463
BCAR3	56.22898207	17.16560787	26.40019659	50.82801764	35.44866794	73.45352947
BCAS1	0.272183287	1.022398551	0	0	0.181208123	0
BCAS2	74.73343129	274.5008448	39.99111357	125.778679	64.10835484	163.2296955
BCAS3	57.69429695	60.65510777	71.96894675	35.41342729	35.78736557	28.2274844
BCAT1	71.23651753	42.56310458	13.09404888	27.69194017	8.437579449	20.15370589
BCAT2	15.54024403	58.17146992	29.84194953	33.64959047	14.28609917	31.4488641
BCCIP	23.81643988	49.88875546	13.36641181	44.83947918	17.20232191	37.77815611
BCDIN3D	7.042853574	12.31226144	5.657483507	5.65753402	1.555563695	2.957047228
BCHE	0	0	0	0	1.279192036	0
BCKDHA	47.26175039	1720.382662	42.61410479	66.14235723	16.24465819	109.1203918
BCKDHB	17.74630873	59.15936849	65.68153938	42.71729786	17.80658473	56.72092983
BCKDK	38.95617112	78.36368838	38.36993242	65.43719728	85.00798078	73.59770314
BCL10	24.72646725	28.41742302	30.7944131	87.9915292	31.63286758	32.42059963
BCL11A	17.67745693	29.45124015	20.86137114	18.35239058	77.18279342	15.25349304
BCL11B	3.673544444	1.828228199	2.432950074	2.994940404	16.69304438	10.42901429
BCL2	17.67118012	54.27060245	34.30649045	15.6751686	16.51341266	14.1303841
BCL2A1	32.35836756	117.4530145	15.37048077	27.55069906	4.998580935	56.19106724
BCL2L1	1558.55284	349.0174334	112.0110409	165.279063	49.59330636	126.9542789
BCL2L11	120.1327008	49.26151658	48.46053083	50.77927514	23.445163	27.03262596
BCL2L12	5.835202111	16.9632093	8.803533654	17.01277792	11.01362945	30.63205018
BCL2L13	77.01686749	56.68853531	19.12906055	34.54872549	23.280821	58.77758949
BCL2L14	1.638450185	17.60357365	1.877112445	8.590731202	7.399902678	2.021282147
BCL2L15	0.40813294	0	57.78063292	1.450088891	5.888397178	0
BCL3	6.71356242	24.00343414	1.485343614	15.99474561	5.88313275	13.21465045
BCL6	169.703028	143.5266646	114.5585359	64.30978294	37.09006933	33.06446271
BCL6B	8.978194444	48.97871854	10.85939431	1.874861358	3.225035101	3.044806116
BCL7A	30.13718002	62.93702314	19.2378688	44.92235471	40.81371137	27.74437482
BCL7B	19.1816361	42.50847692	12.0812844	7.315512545	6.98702603	11.43737145
BCL7C	46.07438348	50.46657178	61.93815322	45.20845501	39.28167153	46.41014179
BCL9	15.44409779	446.1689459	19.83998077	18.67662134	10.21057899	43.3115379
BCL9L	308.3355703	34.9237028	46.16930431	25.44048589	46.03328342	59.34997958
BCLAF1	421.1728985	221.0838991	193.2780504	147.9929155	74.79603964	275.4036408
BCO1	2.710529277	18.32829087	8.071361278	12.1273374	15.65994689	4.669554214
BCO2	16.99198817	23.9281333	15.60400894	26.93746987	6.106299833	8.144797349
BCOR	34.00715295	85.86587341	51.64316065	34.26656052	31.01004446	46.69908948
BCORL1	70.93148892	135.026636	103.2772156	47.27508051	42.94302391	61.5046485
BCR	290.5530684	207.9109504	60.94062094	141.3643014	95.11048647	892.4576741
BDH2	10.97145046	25.96822322	8.670444431	16.33274843	14.41934818	28.25001717
BDKRB2	0.113924759	49.16211508	0.482098664	7.977686189	0.868426947	7.34512263
BDNF	0.564334307	1.670052354	0.746289569	3.590945375	1.526781826	1.700462303
BDP1	39.72303653	127.9119089	57.18897342	63.25214753	34.76064132	88.31774235
BEAN1	6.75870132	30.60127744	3.091961153	14.15334641	15.17257266	8.436654819
BECN1	71.40666357	68.05278872	43.87759587	58.06394012	54.0011043	110.6620366
BEGAIN	0.394937495	3.618778422	0.561914852	2.288835348	1.049381962	0
BEND3	5.323004648	17.69414537	9.520382173	11.43595785	8.162646561	14.94217881
BEND4	21.17262586	40.6239225	26.93084969	12.80025324	50.29150808	46.60051886
BEND5	19.54699691	45.08355623	14.95454831	12.91252223	12.08495549	10.32161043
BEND7	39.74076304	61.1344659	198.8331525	53.88058405	30.74413662	31.22905285
BEST1	1.172265052	0.265735013	4.505732877	0	2.039511719	0
BEST2	1.573768958	2.248644236	8.894738339	3.906234098	0.278685635	5.926496677
BEST3	2.018605728	0	0.025161082	0	0.290364705	0
BEST4	1.987382506	4.274117248	13.77825176	4.686299145	2.651622439	4.110420841
BET1	31.87439992	52.30694535	10.61939952	32.06361307	5.009646457	29.29685699
BET1L	27.0044806	41.86047096	21.9396914	28.8935405	9.677739678	16.4818371
BFAR	420.0070412	145.8644921	46.15097927	89.66555162	49.54669877	70.58455141
BFSP1	0	0	0	0.378659882	0.86894494	0
BFSP2	1.886717833	49.1521479	21.79628011	4.404786765	99.38680041	3.950981421
BGLAP	10.57202775	1.780678852	5.43148169	1.174740846	7.561318782	0
BGN	469.8482508	1689.579805	337.8717159	1236.370976	233.2402918	360.057956
BHLHA15	5.123924679	5.426283446	2.836789491	4.097312709	7.491664303	7.516796071
BHLHA9	0.546462391	0	0	0	0	0
BHLHE22	0	0.394595361	0	0	3.390784979	0
BHLHE23	0	0	1.14681154	0	0	0
BHLHE40	952.0780449	106.7509721	415.8198138	105.4137436	91.92785764	25.9397003
BHLHE41	38.26114596	6.399532416	5.342329924	31.35263836	4.101985768	6.064361841
BHMG1	0.324334883	0.153301755	3.805865784	1.242043112	1.128459555	0
BHMT	4049.538841	709.2154293	1237.343929	137.1735722	24.95194729	92.28389697
BICC1	48.99682007	21.88827047	14.82148624	51.24039961	16.98668348	53.31669694
BICD1	26.0641234	33.79198487	34.30095608	24.06991275	90.84066111	12.98878916
BICD2	41.47116882	73.44183503	15.69313694	57.83764052	21.4474832	79.11173721
BICDL1	5.835673773	53.93600124	44.21723485	20.23922129	6.44683277	22.59757481
BICDL2	2.163055443	1.268272311	1.182934818	18.07942745	2.804338455	0.857846012
BICRA	10.25454133	26.26960326	60.60865052	25.94204686	19.08266842	30.49801386
BICRAL	19.65868934	36.9114252	47.9781083	16.09886052	7.905804491	77.53986092
BID	49.06971326	168.741817	28.44007904	43.14744726	49.11742811	35.08451236
BIN1	97.38459071	164.3988197	49.15593458	68.82716813	104.009636	92.71214159
BIN2	1.460327475	4.620634899	17.44659561	0.799173639	2.068777819	7.614069966
BIN3	60.1465125	1038.556398	29.54900676	70.79862287	43.79637402	796.6477298
BIRC2	881.1697852	2196.564708	244.7167869	209.3385379	92.30976834	621.8019096
BIRC5	3.868307516	105.1245947	5.870726637	38.01090429	4.311921135	40.17193148
BIRC6	1064.645503	92.76259823	1230.708145	112.4906709	91.82838875	63.00376609
BIRC7	209.4167351	20.64366113	8.927563461	6.091747005	13.24870903	14.60908033
BIVM	28.236685	89.70551849	45.21167488	44.33689116	44.72116259	104.4953702
BLCAP	30.02042411	54.11976171	80.1808164	61.0483131	34.75620836	69.69066312
BLMH	41.27422234	1474.595264	16.97594686	71.26095463	29.57058019	304.2480603
BLNK	6.980963738	40.76812965	2.481455705	20.76160889	1.540581921	13.99738427
BLOC1S1	12.10284127	12.99475299	11.12830572	16.75516278	10.78023669	15.28597645
BLOC1S2	16.19126229	24.83016885	71.73988009	14.70520896	7.490769465	41.16316937
BLOC1S3	32.55970053	85.45145367	11.74398315	42.25289186	12.32587077	8.989025431
BLOC1S5	37.03572527	103.213527	10.96333658	30.80882054	35.45123358	42.40352845
BLOC1S6	32.94780325	90.20035596	76.18258994	41.35205479	21.70459524	79.74366436
BLVRA	14.20556713	24.22964056	6.937333395	32.7924855	15.93400593	9.797002589
BLVRB	57.9734629	134.5048731	15.05007943	60.92642028	31.48307051	46.7053679
BLZF1	49.82684143	130.3760235	29.58057468	36.40001498	41.39681288	38.15647794
BMF	27.5491044	12.64775232	79.12331266	17.60912406	45.91211668	46.62862173
BMP1	1477.676406	243.6220368	132.2835565	128.6581043	97.994718	240.1812955
BMP10	0.141287995	0	0.28003903	0.844779241	26.62668647	0
BMP15	24.11176232	14.68665863	22.48251926	26.23856477	105.1498877	140.2185632
BMP2	22.05125924	39.0269545	15.21048694	7.786984494	7.688325045	11.05604389
BMP2K	63.19587778	134.491421	21.18086775	55.08804021	397.176019	48.88288946
BMP3	55.59102659	116.3900476	4.466402914	7.089914362	2.499572857	2.978288121
BMP4	19.22030294	117.355846	22.2607485	4.040185438	4.535840374	6.393069001
BMP5	24.27806491	28.17324236	187.1298886	11.03817634	9.691827899	18.46980132
BMP6	30.2321179	28.47212268	32.81494103	10.16622681	19.89545001	22.08280082
BMP7	18.51836005	86.52539051	19.34248122	35.10974282	2.738730477	20.23316608
BMPER	64.73664607	149.1549358	86.82157349	30.94733871	86.31309302	92.64993507
BMPR1A	87.01930507	272.125726	58.60117724	53.45965542	73.85759345	108.9665093
BMPR1B	18.10332922	13.55999433	101.4817951	1.99789147	13.93471664	7.359807287
BMPR2	155.9809179	173.71902	102.9618118	167.7783051	445.8562073	329.6449561
BMS1	46.24168973	46.61965531	57.31017043	33.39380287	321.3010372	29.01944394
BMT2	92.42812166	66.6649136	40.00698639	49.19487088	53.84824518	98.57375943
BMX	3.096436421	52.6199029	6.76435489	2.503097405	0.399834287	0.300602972
BNC1	14.20860273	46.28830156	28.6086317	13.30540669	10.03448691	79.42940576
BNC2	32.54112906	84.13046308	582.4933451	21.38970227	44.83614228	51.99261114
BNIP1	207.6060811	22.96070159	181.885765	13.02445188	7.421108872	10.10191388
BNIP2	69.25925808	1325.947733	69.56387699	66.67383369	17.75505848	97.77529183
BNIP3	100.8509101	68.72464108	33.66436353	35.82190871	33.92472611	612.9779627
BNIP3L	153.5859772	112.9940443	30.99931452	78.04031915	109.6672274	812.1294622
BNIPL	1.310912224	3.938747459	6.519207702	4.06125943	5.902964162	12.85525302
BOC	18.49263672	50.25671268	30.15750065	17.72881235	27.31749012	7.093975993
BOD1	46.15170479	943.9246778	30.37798136	83.67907486	32.94069869	117.8771634
BOD1L1	155.949723	149.609893	96.05244027	229.959983	1685.37509	208.6396474
BOK	18.23922266	54.66121904	20.2607182	20.26331169	11.0035	26.4647263
BOLA1	44.5629934	3596.303809	18.66325631	244.0695025	36.355349	177.9642252
BOLA2B	114.2127932	507.1113043	76.12626966	314.3997129	100.6605586	122.0739011
BOLA3	34.87335022	114.077569	28.88603768	59.32989252	20.40735604	37.28371487
BOLL	109.6560976	5.829854604	140.3048437	4.385246938	0.777258223	0.443620698
BOP1	93.12989135	174.862965	64.70677684	115.1370326	60.12768512	72.61908685
BORA	2.978969206	8.637150121	1.681322187	5.098411791	1.890930104	3.029609416
BORCS5	213.9619344	58.26814598	4.126417516	18.04599164	11.92851374	65.35324315
BORCS6	0.81867871	3.590013615	0.22575355	2.615976979	1.744527386	2.351584216
BORCS7	16.57548681	30.31777759	18.20996331	24.21632933	5.943533781	9.200287711
BORCS8	17.65832776	112.9210222	11.12889837	67.6521087	66.14169858	24.63777649
BPGM	41.61213457	136.7139463	47.65102388	55.53513049	30.37798136	378.8365781
BPHL	44.623274	239.9960193	23.20783138	66.77800883	18.06623676	47.95335944
BPIFB4	0.337318385	2.488760043	0.532189779	0.66381345	3.750312546	0.321493749
BPIFC	0.857740859	0.510995343	1.686730361	0.270152486	2.129162739	0.795999999
BPNT1	22.80441784	37.88520265	38.53598146	74.32886265	35.12600385	67.28591698
BPTF	49.85810417	165.6744658	80.94523092	67.12913012	87.38053113	96.378873
BRAF	36.29025709	37.25444063	231.8811601	31.47605701	21.1601592	83.70697616
BRAP	43.46375955	118.2452382	43.33821372	47.6477949	30.13890144	17.99738911
BRAT1	24.85841064	63.71266581	37.37442103	42.27374133	41.58400937	33.80156272
BRCA1	6.359610008	6.598852609	7.007787174	9.981007515	4.714925146	7.333907092
BRCA2	3.892107299	7.419775913	11.34412399	13.47832477	9.086267031	18.80564308
BRCC3	52.20489714	196.0513534	45.61623588	79.93222301	48.63248887	63.31422841
BRD1	103.6540474	60.26732073	122.459056	69.53377341	23.08930602	50.06684553
BRD2	208.9299047	395.0983345	371.3053702	182.0913125	291.3576927	119.1197763
BRD3	46.24823089	75.23092615	68.2525483	56.00023087	584.7239997	32.25486647
BRD4	117.0716999	322.955897	58.00977412	159.166436	89.13422378	82.92955058
BRD7	91.79922883	109.7117269	169.2731423	98.72227025	954.6129539	60.41674674
BRD8	111.5830678	132.2705725	112.1717277	95.05899962	60.63808141	83.04464481
BRD9	36.67104251	96.76900922	69.18307369	32.61793874	32.61254055	476.5460324
BRDT	1.273995728	1.090167775	1.841807013	1.345620437	0.826010248	0.079263458
BRF1	107.4826993	98.77524023	63.04065019	47.29505333	44.17806644	30.24944787
BRF2	48.94714159	126.828782	23.60417009	69.45138595	44.007483	33.2649646
BRI3BP	24.05358536	841.0595745	27.86237576	54.55999614	9.620444501	32.91344888
BRICD5	4.784665086	42.02768486	10.41356023	4.35110649	42.96911263	2.194424863
BRINP1	5.835485367	14.69375978	6.802661702	0.962997961	8.564046343	2.736234074
BRINP2	9.971911704	22.04990439	67.67964851	12.42979744	9.670688661	8.843222308
BRINP3	8.033669057	3.595230332	17.64240749	1.265331156	3.543062496	6.74602484
BRIP1	7.302770935	131.958951	14.17022363	6.59566466	3.700315882	15.64856666
BRIX1	40.76316153	142.4575459	25.63414591	36.41138993	22.83814599	34.64655415
BRMS1	35.51093548	62.49296613	36.13398468	33.96761638	9.873135462	11.94658839
BRMS1L	17.2164278	90.7186236	21.11764681	38.99886811	21.23088545	482.5740807
BROX	25.7963278	84.40756748	41.48039822	44.80279587	17.54156289	47.7701989
BRPF1	42.84037162	99.63897994	304.1051221	36.88732848	25.0575273	27.91251471
BRPF3	19.37549876	16.94619729	14.3695847	18.49326832	11.12423231	21.21149866
BRS3	0	0	0.134487253	0	1.98070422	0
BRSK1	2.640777536	5.691874646	9.844548854	2.191080699	8.154027299	2.498777417
BRSK2	37.36436391	3.4922806	2.777138403	1.743887236	5.772768618	21.03077216
BRWD1	42.70291509	754.6985171	101.0583842	63.45645976	36.83508513	107.7458817
BRWD3	50.13614573	23.43431462	159.5932917	39.24197594	51.74991093	44.34817687
BSCL2	111.3682051	149.2894347	42.90720014	38.58223057	14.29385933	22.21870933
BSDC1	96.37177039	277.1979377	323.7675178	45.77864239	33.25638468	52.77012576
BSG	263.7830783	506.5105803	34.31905804	284.6771168	164.2439224	217.9302036
BSN	5.627588785	4.24345144	6.664045462	4.431429797	3.315307057	21.09454478
BSND	1.052259102	1.021984654	19.70749484	4.215536131	3.288278798	0
BSPRY	0.40459713	4.52950804	1.093981338	35.75173145	1.58118097	0.661703932
BSX	0.091616429	0.521497458	0	0	11.29692923	0.630843363
BTAF1	101.2349093	68.10616611	81.5366253	56.14526779	67.00388586	25.39061562
BTBD1	159.5505154	235.9602572	56.43415435	95.76591758	49.30238967	158.6051905
BTBD10	167.2146183	155.9212908	76.1780386	123.302969	64.74316951	66.84986861
BTBD11	77.63724155	44.3598333	22.20687687	20.21922979	19.14255878	19.60325305
BTBD16	0.089336898	0.886754968	1.995825316	0	1.271578084	0.188518653
BTBD17	0.016274681	0.109251073	0.436342526	1.465743693	0.689198736	0
BTBD18	1.893440487	2.401725674	8.105029248	2.032120536	3.009581075	0
BTBD19	4.702691352	19.55827498	10.6797637	19.55899472	31.76207935	12.86591676
BTBD2	44.54886686	160.4016568	37.61294843	32.05034932	36.48923949	16.85046726
BTBD3	16.96486597	88.79658842	31.94802485	39.09637692	16.11250839	524.4509111
BTBD6	61.68886061	314.2477782	92.61439867	110.4213933	87.87057649	44.31298828
BTBD7	34.0451056	62.39646958	18.01278581	47.40055004	18.84038959	64.18444662
BTBD9	79.59544584	34.46551667	26.90955897	31.58616885	13.42375236	59.5133395
BTC	5.960681759	10.75166293	1.70412841	0.490007869	3.550069873	2.628356526
BTD	9.294671062	50.47074197	6.835445661	9.73737886	2.21228978	6.662161906
BTF3	238.3580229	843.2143625	101.8486637	351.682607	281.8690852	613.3182283
BTF3L4	158.4537013	569.3219564	42.78934261	183.436238	124.4277637	224.5497276
BTG1	1149.727526	2547.866446	673.956387	458.0473365	223.8428088	889.6954933
BTG2	306.0237263	130.7530181	62.83185002	228.9021812	144.6736932	353.551374
BTG4	0	0	0.085353876	0.6859308	4.030409191	0
BTK	1.725488301	12.48519503	4.182347485	2.428127568	2.124704759	4.130110617
BTLA	1.599919248	2.856296657	0.483268211	0.729960966	0.860862255	0.400602403
BTRC	55.48304995	141.8911292	79.11373794	56.34705484	49.32723871	56.55300185
BUB1	2.529231789	10.07951521	2.097118385	11.10493511	3.325576003	6.193571867
BUB1B	7.009842032	10.86887037	3.600999671	12.15855963	6.935391243	4.588527791
BUB3	92.41934786	143.8920086	120.3716126	81.66883366	436.8120143	54.0692308
BUD13	25.17305139	755.5643788	74.19802082	57.85727418	285.1095209	61.54323227
BUD23	30.82039554	115.6702108	42.44309269	65.22344017	56.491316	50.91799313
BUD31	133.5976527	540.6162473	46.32605724	179.6946748	70.78267857	213.7102871
BVES	12.80394772	288.6353866	25.60037731	14.32842948	7.030389789	51.02548838
BYSL	53.62992208	85.63200497	34.89476674	29.29234996	14.05953453	34.59273552
BZW1	319.9722958	1067.397072	169.3929727	465.9731133	441.1217743	422.8865561
BZW2	36.3538668	106.7735689	86.72513595	53.01948212	30.64512522	68.21633802
C1D	49.41649481	187.1911795	31.38133815	51.52068806	78.92769871	226.2663221
C1GALT1	34.69436481	24.03510525	30.35064526	46.01375051	49.34293631	94.69254261
C1GALT1C1	41.21942618	248.6712447	34.1992787	36.51964922	6.909541569	48.41293201
C1QA	3.735007344	77.37049944	7.174191224	0	1.049218945	29.63774183
C1QB	23.83823914	1828.737613	11.91009745	0.607843094	0	116.2970217
C1QBP	127.0145806	6961.799286	76.08504713	426.4986563	124.6091586	440.9529962
C1QC	9.687656676	431.1979112	8.523607159	0	0	50.45575415
C1QL1	1.323678255	0	0.326672557	1.012252775	1.473615632	0.205392448
C1QL2	0.639424599	0.534976627	3.294337248	0.657342289	1.872635549	0
C1QL3	2.030723352	3.941472793	0.196242861	0	5.393110543	0.2385103
C1QL4	0.206736068	2.657931219	0.744550043	0.222910201	0.676534211	0
C1QTNF1	4.020254255	45.35988249	3.023864086	0.362290843	6.105703713	2.343488283
C1QTNF12	12.34316935	23.94047723	8.062167881	7.17955897	11.15534044	9.546710784
C1QTNF2	26.81511804	17.70403085	39.05185972	13.93128041	8.45807073	11.03534247
C1QTNF3	1.665914989	4.367201394	1.522076899	1.654392511	0.694002773	2.063357667
C1QTNF4	0.843368286	5.10064435	0.747255032	0.519493807	0	0.414798723
C1QTNF5	3.880212706	21.89521131	2.409909485	7.835974225	7.081860623	8.423725938
C1QTNF6	5.01261175	48.6372042	5.93283049	19.35787592	31.5516353	10.06714775
C1QTNF7	2.023901385	3.484856945	0.685073345	0	3.806669793	1.708334049
C1QTNF8	2.483682498	45.04165763	4.37579389	3.704583149	0	2.763862604
C1R	30.67608967	54.17619112	13.90691041	8.268267202	1.977619991	49.66376257
C1S	30.14732386	20.60486511	9.573192953	1.950568625	41.20083185	19.32757814
C2	15.73860109	41.53508721	7.57117817	13.3654405	37.19929704	34.1590723
C2CD2	32.22421288	43.02278547	25.45379929	37.97574493	161.0349934	18.76628936
C2CD2L	18.75609467	78.46177355	32.26805667	67.65650195	28.43096494	26.78307041
C2CD3	15.2255687	10.88928765	9.851940156	13.66172692	9.60768369	11.69184371
C2CD4C	0.455723964	0	1.573527466	0	2.168081604	19.48953102
C2CD4D	1.797618027	3.462025619	1.262955338	0.129259105	1.730717272	0
C2CD5	65.87488472	124.3199765	219.6649367	185.9057033	138.9967037	222.4767872
C2CD6	2.734706978	2.437441498	13.81634026	0.546491988	2.882189224	2.138911555
C3AR1	1.5515841	0.509596992	0.138842913	0.658493568	1.529423298	0.392097164
C5	2.162866357	6.52112639	3.045522133	3.508445208	5.405568474	4.794086444
C5AR1	1.019515285	17.99616042	2.119930957	0.110134154	0	9.348480545
C6	8.207667596	71.5363888	6.560074442	14.44898521	2.398720328	9.278110044
C7	113.5620347	522.7205551	49.78428612	141.894395	12.49868686	234.3497536
C8A	4.659533241	82.80960126	2.578002594	1.165575557	3.753203772	0
C8B	59.04475543	59.82754816	7.355912601	37.18168247	8.668058991	2.573013344
C8G	0.652984798	500.5410768	2.831430419	9.993947186	0.991448704	1.281235359
C9	1.315704597	38.31893069	5.781841789	9.097394761	2.7785889	190.4784047
CA10	45.20570534	23.90252415	31.52640311	18.54424839	45.16319814	70.50199278
CA11	45.066668	85.89520418	17.04716313	75.02944636	35.92994352	9.087076837
CA12	7.751245059	26.91503777	15.89173795	3.053734171	0.292271074	2.71081791
CA14	8.545784455	3.015846877	4.598408895	0.681236185	0.697676772	7.838704949
CA4	0	0.623411847	0	0.995149414	0	0
CA5A	75.55412642	334.5887664	60.28007786	88.87968474	88.10135381	33.51142951
CA6	0.915162432	2.700203536	1.046219309	0	2.747068672	0
CA8	2.448141093	21.75283232	2.21992805	7.025184384	54.1832612	0
CA9	11.91388658	14.52920775	25.97987676	146.7262702	8.471090769	3.897880758
CAAP1	26.78269072	49.57029499	21.26262133	37.44370657	43.90321121	37.79091347
CAB39	47.75106335	191.7784405	38.31098037	123.9747237	35.74946432	1320.314696
CABIN1	98.4546353	291.748397	270.4915027	125.0456633	98.2274262	1050.0072
CABLES1	25.80433391	22.90302773	17.23534062	29.60977767	32.29869207	55.8982733
CABLES2	33.35756304	104.4232201	13.65764337	27.49014808	28.58637028	51.04536654
CABP1	1.993541579	6.688971601	3.73557588	0.352705007	1.377414004	1.191316649
CABP2	2.051042122	3.646944931	1.04716917	0	0.219804545	3.673578215
CABP7	0	0.366124083	0.394141831	0.374183627	0.24334196	0.30644696
CABYR	3.003299415	118.612399	3.674265323	7.26685669	4.33200965	9.838934285
CACFD1	13.93387195	32.36511348	33.28950261	9.838398956	11.86392893	13.4703446
CACHD1	84.29898627	137.4865965	67.26754075	90.91962429	22.84411132	101.4708349
CACNA1A	5.20292237	104.4611885	31.13856022	10.91682458	82.85211516	9.007467165
CACNA1B	9.178560059	30.31252807	45.61453382	3.481266112	4.945534046	74.73188332
CACNA1C	129.8180406	88.57405616	132.9548071	48.33447666	20.51543206	73.5311567
CACNA1D	356.3592721	18.08936902	29.44939387	2.461604104	23.33854965	30.68804997
CACNA1E	106.327299	18.18718001	3.861418226	1.612214073	2.317358204	9.918315359
CACNA1F	0.357609279	1.55161354	0.384770504	0.316480289	3.04596742	0
CACNA1G	5.419342215	4.918148791	13.80687538	3.34029663	7.221791418	62.77880966
CACNA1I	20.22571221	4.861658931	50.96329922	1.363688327	1.6714607	0.642331117
CACNA1S	0.390051956	0.337995253	0.419245896	0.145263168	0.400920334	0.216245229
CACNA2D1	64.51182683	68.22123881	46.02885265	8.911900465	13.83207848	48.60326125
CACNA2D2	21.43739943	44.67850638	21.65150563	7.537070621	4.481228063	15.01709365
CACNA2D3	4.299749517	4.78786079	18.83897158	6.165243122	1.199745816	0.271141755
CACNA2D4	1.181459713	0.436069565	0.877719812	1.457033657	4.422300378	0.795886592
CACNB1	1.829783566	1.482652181	4.257249184	3.223540113	6.245162026	3.257611213
CACNB2	21.46589753	29.19148881	37.11010072	14.20342049	7.650220693	215.9611029
CACNB3	41.55010684	114.4763788	65.21561425	91.36533564	146.4443841	720.9697366
CACNB4	10.78054338	6.730247314	10.27499108	3.08469035	3.371890546	12.56810646
CACNG1	0.146446076	0	0	0	1.072473651	2.025891613
CACNG2	0.225707386	2.251828999	0	5.237490888	0	0
CACNG3	1.284375801	9.332207419	3.231575727	3.810417219	2.688019036	0
CACNG4	2.111340742	6.007831962	2.668992643	0.583325548	2.338987581	1.496936527
CACNG5	1.432804446	3.001670754	0.861540192	0.100013032	5.769949787	2.729943401
CACNG6	0	0	0.25264794	0	1.345532527	0
CACNG7	10.48591335	13.33221076	3.811375157	1.636865081	5.906781466	11.80231217
CACNG8	0.095117968	0.282695637	0.101198253	0	0.809381607	0
CACTIN	26.77959108	131.5521344	63.15817727	62.33008259	90.29411054	1451.688118
CACUL1	19.74869442	63.76129812	25.01694573	43.23517823	16.64622351	500.1893422
CACYBP	48.66671108	194.1961011	15.29154929	117.0906435	154.444171	120.5055363
CAD	78.35108079	1675.172615	59.08876527	141.7988971	90.85819302	736.3743678
CADM1	120.1018832	458.7864498	139.3527532	86.1198228	56.77198655	39.59470605
CADM2	2.496819793	13.78167725	1.829594724	4.339773982	11.10215459	7.157279241
CADM3	58.63274176	51.42588437	1094.694572	3.204990861	2.274432377	8.069364226
CADM4	16.74996924	65.67196916	14.69332893	7.565343173	14.43941878	5.710870635
CADPS	116.2267401	56.46547699	43.40335591	13.34878234	5.008953624	22.09118285
CADPS2	19.41576772	58.24470229	80.79656275	33.62664021	18.44874928	17.79616837
CALB1	2.330679922	1.521883446	1.604900326	0.896692612	0.937006202	4.067795453
CALB2	2.273068592	1.833586018	2.329058479	2.456182299	4.519622501	1.083241355
CALCB	14.5007617	81.40576703	455.4800624	23.12863101	16.74301554	64.44803481
CALCOCO1	125.9654082	475.172291	67.24339932	76.32192498	56.75758134	117.133167
CALCOCO2	173.7074073	104.2214023	151.4633207	51.0076949	17.47169841	40.63297371
CALCR	13.60126768	206.3687684	9.952766649	16.85682233	0.756033957	101.7194071
CALCRL	39.09987009	94.40413055	22.75879484	45.94687533	28.41659157	14.10184876
CALD1	125.5098607	280.0476284	169.0681863	141.5290177	210.208788	118.1637386
CALHM1	0	0	0	0	1.813797026	0
CALHM2	0	0.48059663	0	0.346737419	10.4298555	0.487934479
CALHM3	0	0	0	0	4.128172373	0
CALM1	203.8062277	1004.789736	138.0270136	248.0319042	84.31575383	3044.0062
CALM2	73.8998046	81.69178977	28.46782473	27.47926039	53.82924521	39.7717346
CALM3	763.9321602	1225.487328	132.3142467	858.1825652	613.3882905	1060.438447
CALML4	1.472827374	0	1.00357866	7.642097926	2.691259968	0
CALML6	0	0.169932176	0	0	0.50795313	0
CALN1	3.97014163	3.855564552	1.774107099	1.248920775	4.005655623	3.409759107
CALR	309.0101955	1137.911559	78.87552512	879.6089713	1096.781289	552.4394112
CALR3	9.397193731	33.68829303	19.35402516	12.16915571	4.803880302	6.591363955
CALU	102.4875302	117.8378967	35.19841255	129.0232201	128.1153999	192.1905473
CAMK1	130.1524095	16.70083507	15.0236476	17.32791005	11.16762059	15.23519329
CAMK1D	3.805951476	13.82056286	4.149792342	19.12877691	3.580079686	12.41987819
CAMK1G	0	0.734307041	1.349078911	0.295251464	0.686266311	0
CAMK2A	4.687630475	1.997685235	93.68248432	6.518139348	4.817792262	10.72283698
CAMK2B	45.67648529	52.0882381	90.25964068	33.37266595	58.77016824	31.5422609
CAMK2G	62.24931115	41.67335991	30.26716489	52.11738121	36.68890238	34.36625971
CAMK2N1	1.293987134	1.886983843	0.277863897	0	19.75197105	0
CAMK2N2	7.814789151	9.775380021	5.575374706	8.126433403	7.899070693	7.62078368
CAMK4	15.90263596	15.47232429	12.42697021	9.667448768	14.04207753	10.59267898
CAMKK1	13.10250008	34.08309803	12.48928399	15.9709042	17.77357497	12.45039635
CAMKK2	42.05539028	220.0084312	62.3871595	41.62899833	13.05569855	67.56906409
CAMKMT	4.197247684	95.33281885	22.73175211	11.71428	71.73581221	27.3064131
CAMKV	13.17708337	85.25153646	5.449033171	72.09510404	24.59159585	13.96632341
CAMLG	63.05072972	93.21032512	324.0519657	39.07065153	22.14215527	35.94516601
CAMSAP1	47.61082464	196.7716069	75.10320219	100.5967857	37.39672403	769.5424687
CAMSAP2	32.25178808	60.32151467	27.43142775	31.85531875	32.38926673	14.22179942
CAMSAP3	12.2310416	62.29829284	30.37014339	60.51449271	19.51080284	330.2101826
CAMTA1	13.4133884	13.75742442	16.27543683	5.085871547	7.12592459	7.481682821
CAMTA2	43.74865121	100.7164669	60.26326597	48.54162564	57.58050014	43.14413552
CAND1	596.4258762	62.87812181	602.9436603	58.68470696	42.9275021	46.38837662
CANT1	25.93782801	46.52561412	11.23012902	44.27776114	60.46925897	45.88363298
CANX	271.4165399	1832.797949	108.6015208	313.7256949	66.48114713	249.926491
CAP1	240.7875447	643.9189245	56.50510771	190.5497228	104.9092867	54.57814107
CAP2	16.43547379	101.6799404	27.42291061	26.8953392	18.86655845	19.13692549
CAPG	19.64751888	44.89164375	9.84331271	18.82421203	1.729149477	20.87206879
CAPN1	203.5974011	116.7115162	72.6548109	68.78046994	38.09085219	208.2024907
CAPN10	73.49927269	85.65779656	50.83687236	92.94863469	95.48877057	431.1743904
CAPN11	66.07738925	244.4461674	177.3783286	178.4421224	78.09155835	167.116288
CAPN12	0	0.205727186	0.066028731	0	4.976321678	0.812842569
CAPN15	22.26172388	16.3351857	31.86397701	34.72092758	21.76663665	29.42041873
CAPN2	16.53031327	73.00330794	16.29962777	25.9221346	9.873115772	20.7536209
CAPN3	0.18551901	0.804976281	0.293698442	0.475703291	2.574038986	2.257778437
CAPN6	31.90304331	117.4281615	93.26522249	34.94612503	14.69004154	2021.21673
CAPN7	32.97816106	58.21442154	44.85604092	39.2027069	28.79252077	30.20192104
CAPN8	0.276679432	0.137073314	0.658961717	1.129494237	0.916010723	0
CAPN9	0	0	0.183426795	0	1.258369321	0
CAPNS1	244.327412	649.4568825	66.56808681	381.9711933	422.7259581	413.3948048
CAPRIN1	232.1832823	3900.844864	92.84729478	191.3076818	123.4221932	2556.187513
CAPRIN2	20.63783981	22.42465561	26.14354765	24.61906879	11.7590557	23.2891253
CAPS	3.244137947	8.134470629	6.785013826	10.66200286	4.456538469	5.057065243
CAPS2	5.759921348	20.48407761	9.618263004	14.68135637	4.230138009	22.84294179
CAPSL	1.448908005	0.078026994	1.841955766	7.148234788	0.343139924	4.78352222
CAPZA1	101.6209147	1910.43693	29.1732742	97.05830002	42.44832792	1037.148339
CAPZA2	85.28710546	400.5162051	57.6359547	195.8913625	93.90209579	304.3273517
CAPZB	155.9187824	7145.201375	112.6487359	344.4764267	137.0168115	340.5894147
CARD10	16.74085956	5.259922534	13.45887431	7.623159701	5.802456563	12.78038224
CARD11	1.661008519	3.992129144	1.633500377	0.701292142	9.774874321	3.99557209
CARD14	1.899281735	0.778494434	0.79029774	4.271694242	1.269809393	3.110160332
CARD19	5.892334964	163.5037518	4.912643618	14.17989785	6.569941896	32.96178728
CARD9	29.28920363	54.01510971	19.6504794	42.41366116	48.19835458	31.86063591
CARHSP1	74.925216	77.43504652	16.82420962	45.44675135	58.94996038	132.7496208
CARM1	28.69068882	54.60699566	100.8398009	51.07403333	30.93163529	50.66304873
CARMIL1	62.55455469	125.1586512	757.213398	101.753987	29.98841059	157.0194208
CARMIL2	1.458840871	2.424263318	2.823697488	3.590680214	3.158410634	2.40824897
CARMIL3	20.88405296	17.17900259	28.21880072	5.657869234	1.798121955	5.368225561
CARNMT1	36.34289829	64.90124471	38.85061234	49.21015166	55.14199062	52.38353774
CARNS1	29.74502994	116.1188377	50.49062486	46.79726458	434.4243316	77.57472632
CARS	99.61200091	105.6950043	53.08437711	85.72643262	48.67366775	54.41808856
CARS2	21.39585926	60.45638195	73.66849952	63.57442785	49.9833702	45.25430157
CARTPT	34.82391244	176.4502826	14.81210262	9.901082848	6.985527055	66.67664378
CASC1	3.070726171	2.496127273	3.433940276	3.141222955	2.486465345	0.408888667
CASC3	92.87525383	274.5300507	173.9313343	153.2890333	63.82033117	1417.697888
CASC4	81.53514691	222.6173762	44.04803156	128.1680582	49.33505297	222.3436271
CASD1	431.2793169	39.63256615	11.93635847	64.99761867	34.46501322	174.1042284
CASK	108.0492288	148.3710732	1118.31888	68.19364209	62.789448	90.03902845
CASKIN1	16.12580536	36.39873175	35.06556876	11.24467675	145.6357158	44.83299364
CASKIN2	483.7263611	84.27655329	421.0171646	37.61457702	21.3658073	16.40753098
CASP2	57.28733378	74.72881025	17.97160309	53.85282473	22.70864136	75.20337708
CASP3	17.00287439	61.27129942	42.54827331	55.85190375	62.18825158	56.62050057
CASP6	33.07666063	58.66279608	36.87418109	46.48356663	355.8577969	41.14410518
CASP7	41.92034871	133.4990622	13.16438014	37.39144924	13.67929236	30.88885254
CASP8AP2	22.33971429	27.50346197	36.43404092	34.03967812	53.34855141	45.20288935
CASP9	30.22689439	35.1746602	44.46269521	29.24680717	15.71095306	27.24655444
CASQ1	2.062524417	0.217462472	10.6835408	0.464061466	8.612413522	3.246790808
CASR	19.20849054	3.543897027	2.411303751	10.13163232	0.241500614	1.033495375
CASS4	0.783799535	2.445099	0.963791852	3.479600584	2.298628731	1.398155663
CAST	736.3965176	113.9885693	823.8143932	57.2573003	36.61650355	44.8394629
CASTOR1	98.15633063	477.1760009	29.03511228	117.9006486	26.30794265	40.89886009
CASTOR2	54.51607322	265.0832659	564.5059741	66.88877565	29.77983028	265.4848284
CASZ1	16.03402248	19.29255098	19.46859123	12.18716582	36.40113585	7.487486144
CAT	191.5707502	195.9634182	37.04114721	298.2431663	68.34307813	188.1976907
CATIP	0.573570455	0.487051932	0.644137112	2.418652502	1.752027701	0
CATSPER2	0	0	1.119887766	0	0.981064826	0
CATSPER3	0.539153526	0.281927821	2.170107247	1.524879686	4.687594117	0.519870729
CATSPER4	1.437363593	0.847577099	14.52127977	1.842906673	0.916310681	1.700528109
CATSPERE	0.922550121	0.92304249	3.1850064	1.656998354	1.357865579	1.11882196
CATSPERG	2.491345125	115.1010875	5.348101405	1.205386468	2.19495727	3.236100827
CAV1	21.46463584	90.92916362	5.733410194	14.83190427	10.18129977	22.39725175
CAV2	5.129715253	26.55032006	0.275399951	3.905829905	6.885843008	3.31369341
CAVIN1	63.34211867	230.9149926	53.2129875	23.06967262	54.14736646	74.92847924
CAVIN2	138.683144	869.204838	80.24563008	61.02161541	42.62568438	84.44994949
CAVIN4	84.20719013	11.01667419	6.653250791	3.809077897	9.193013827	49.18759183
CBARP	9.993329342	43.01915584	19.08464946	11.23901337	82.89031094	13.56789585
CBFA2T2	22.92553425	38.59643715	6.012195137	12.08672561	182.7757984	26.41476333
CBFA2T3	27.06697961	69.56451512	52.62391253	12.87890789	55.74892965	25.83249429
CBFB	134.3449232	639.9969741	63.56140278	81.5449065	587.5811173	223.5296898
CBL	15.25385854	409.031824	32.07811414	20.34816594	160.9552067	26.96987939
CBLB	79.13216689	199.084758	127.5304761	95.13926427	56.45184495	931.1210545
CBLC	0.076488651	1.810215796	0.363844389	7.758033378	1.757531072	0
CBLL1	23.64126926	53.10787546	40.8852334	30.14416296	15.50020208	25.48470836
CBLN1	2.361769295	3.654359712	8.833208646	0.053973165	4.130275026	0.795245635
CBLN2	1.960151586	7.150041811	1.414358571	0.878634655	14.87987788	3.11054938
CBLN4	0	0	0.243201138	0	0.811727872	0
CBR4	359.7855938	28.03641574	370.3322685	41.18199286	65.13673065	33.03246869
CBX1	237.3451763	200.1418223	59.65770998	175.9295319	369.303339	1927.287192
CBX3	749.0192477	101.7714052	20.34600589	63.95416232	41.84227608	207.0424224
CBX4	30.45688521	94.99059184	36.91084161	41.40081907	27.45928413	24.04300978
CBX5	871.3128612	173.8318229	13.71274474	182.1447985	125.9982408	406.7932854
CBX6	146.7008484	222.8221507	53.93918801	81.39051207	115.6782454	219.6174808
CBX7	20.22116112	21.82201012	12.76477531	14.20242344	115.195334	12.28723386
CBX8	16.34539828	33.84694347	19.67930831	9.674780369	7.125267456	8.125277433
CBY1	39.32859322	125.5509395	13.80393907	79.61598066	45.21367725	40.18822762
CBY3	0.117738023	0	0.518874279	2.215532584	3.78674932	0
CC2D1A	475.2171818	87.80803841	16.75425919	55.75699034	29.30449946	131.6824706
CC2D1B	74.11006575	56.96280305	89.5771749	42.40091714	46.2416834	57.13711117
CC2D2A	35.73264301	17.77934635	33.75222374	33.96727568	53.35501914	399.0116004
CC2D2B	8.662661796	4.371786834	12.80177257	20.12847294	14.27617299	153.5978455
CCAR1	453.5088265	81.62070519	79.24417929	62.77855822	28.20241548	40.15224095
CCAR2	438.7461903	509.3053637	179.9266727	165.638913	141.893357	50.29687621
CCBE1	8.929035702	88.96309006	24.45866355	12.96144535	5.242138038	111.1212378
CCDC102A	23.44315643	57.23912724	44.68885913	12.3757488	42.04401775	14.97057764
CCDC102B	0	2.03257342	0.157577158	0.151223394	0.472945187	0
CCDC103	8.640310229	7.403118794	15.28513504	11.08513853	8.508535727	23.13806347
CCDC105	9.305184067	6.199649547	29.11334694	4.100920047	8.665412118	9.522794922
CCDC106	21.02042772	34.52228397	14.40476656	32.61971212	15.70279824	44.28093865
CCDC107	18.92734551	31.83645677	33.5434121	21.1490617	8.535509096	24.90229107
CCDC110	0.463349534	0.693409241	0.710972566	1.230811367	1.80772941	1.209311722
CCDC112	53.21225603	11.56368944	22.96654868	19.13860402	15.11955079	34.05619206
CCDC113	113.1665113	33.3953152	10.44155056	19.52111543	7.771779345	35.98109887
CCDC115	29.26640143	79.99779631	35.34733249	31.1900231	11.21424302	89.61980885
CCDC116	0.204765464	1.078195328	1.127883521	0.357395387	1.763760448	0.523945447
CCDC117	52.97771631	58.04139167	24.70555376	58.67413538	38.65277956	69.72864177
CCDC12	35.91917934	135.909749	52.43594161	72.15332622	56.19309504	72.6304372
CCDC120	20.12130504	598.861338	20.05168495	34.50664929	15.32975711	32.2770154
CCDC122	0.862863012	0.137915656	0.174083621	0	1.87752612	0
CCDC124	25.27179118	153.2724655	41.20531061	78.79910889	64.67581101	72.47756138
CCDC125	13.13929747	11.47391362	16.25288771	16.77554961	6.3114014	13.11466998
CCDC126	37.07921495	73.26505448	53.50399618	47.74893394	17.54500034	374.8956724
CCDC127	10.85734535	26.72097146	22.57422017	12.70915315	3.698797771	11.07243473
CCDC129	0.404595221	1.845212823	0.033829993	0.232493422	1.843606529	0
CCDC13	5.820658162	26.156947	8.857707424	2.544210861	9.315367442	2.042793595
CCDC130	11.07755319	32.18686564	73.12337033	15.15444427	10.1240917	27.22062648
CCDC134	70.65760597	1033.985404	29.23293367	36.24446457	17.09561142	412.30683
CCDC136	19.73946827	471.903127	8.038669423	10.25712047	13.00803194	161.8743214
CCDC137	7.631029058	61.32447362	5.708399035	17.17322779	6.527096386	19.77094917
CCDC138	5.484651433	2.821366637	6.274603682	5.070040197	2.599098951	3.894765776
CCDC14	15.05854089	15.3419814	12.7260274	22.23300849	62.34159958	37.69116864
CCDC141	0.108052792	0.191286772	0.223409508	0.700913051	1.740372603	0
CCDC142	6.006431404	52.77380487	11.39367264	19.50919671	15.13535863	9.800743468
CCDC146	3.150712699	4.894665815	15.12952108	6.963746202	3.886288542	5.255136253
CCDC148	10.62450938	23.98215798	6.633792631	30.44681169	5.56324992	34.12702645
CCDC149	10.74990874	25.95392205	13.6027528	9.936981583	2.978190499	8.771257569
CCDC15	50.58012177	34.75799164	33.06532861	36.21426979	57.90778186	189.3617408
CCDC150	10.042135	30.62719785	21.86145415	20.79146895	8.852345001	11.75957937
CCDC151	15.18644323	22.03728737	22.36776396	9.725489508	4.656973467	5.188406949
CCDC152	3.277242439	1.117170344	2.495960656	0	0.091538584	2.8706944
CCDC153	7.259800502	28.50818154	44.14462014	14.48123471	12.94943215	15.91227256
CCDC155	4.70468059	7.263879465	15.57364088	5.064682993	9.984239282	7.714101999
CCDC158	0.937147242	0	1.833375504	1.587466943	5.665285978	0
CCDC159	0.39009793	1.409860413	0.922036149	0	2.211238886	0.747889905
CCDC166	0.878648967	0	0	0	0	0.327952822
CCDC167	26.22711922	560.3170691	13.9114242	22.29555056	20.39599992	146.0209934
CCDC17	4.598885972	2.171872701	31.7519381	1.892129205	1.203426709	1.915555178
CCDC170	3.046164263	2.052447684	0.500703621	5.501298953	2.658582585	0.851626386
CCDC171	27.81203567	36.94070762	28.30223506	30.87528316	12.06545276	55.01926713
CCDC172	0	0	0.493413382	0	6.940371784	0
CCDC173	1.029008397	3.065282525	5.172913833	7.77893903	2.017423856	6.592962761
CCDC174	15.81826558	31.00074587	34.40434862	24.48379014	50.58752692	48.07174615
CCDC177	0.872645754	4.156846133	1.698203676	2.946543079	6.134048353	0.373593874
CCDC178	2.16545132	2.399392707	2.622370559	3.519823256	2.176165138	0.251571917
CCDC18	8.794155536	14.09062887	23.49925064	13.83190006	16.65280489	11.41240464
CCDC180	30.35722633	27.87244744	22.40439784	54.86202856	219.943691	33.165742
CCDC181	5.966826766	6.182301273	13.43748136	11.4542996	15.54537809	10.17092976
CCDC183	2.482365543	3.879457845	15.59824576	4.499706188	7.237914959	9.738875864
CCDC185	2.62289306	7.179420492	3.048231607	1.12690444	5.724785605	0
CCDC186	40.8504704	11.82305179	15.65729657	26.6251898	18.93329055	47.97123082
CCDC189	0.437633447	0.628348746	0.039202056	1.7273069	1.466013995	0.187179851
CCDC191	3.419352855	2.804043013	10.36322363	4.915226394	2.936809379	5.733438562
CCDC22	51.85596178	155.2121625	24.31270855	78.82206438	30.49934472	96.86954793
CCDC24	5.140344531	14.34894469	4.509793822	7.525745776	6.255815617	1.682326473
CCDC25	46.87394581	145.4262001	37.49585519	56.16103125	40.24640701	24.11225391
CCDC27	3.522799711	18.44410084	4.829659718	0.728672513	4.48313197	4.804462608
CCDC28A	17.84225418	68.88214448	14.74837579	77.18461625	14.25917609	34.21891671
CCDC28B	39.78221308	1422.022866	20.53692516	52.19384667	24.29249751	64.177321
CCDC3	10.42856484	46.3112373	7.105464742	8.343726771	3.527950481	1.646114955
CCDC33	9.924145686	29.11849942	11.74411117	1.65315881	2.587343673	1.974564551
CCDC34	7.113522121	8.799313882	3.002667506	9.329712181	140.1248513	10.39442426
CCDC36	2.803498441	0.362122782	1.471738825	0.650108956	3.726508684	1.171196442
CCDC38	0.716405582	3.800606043	2.013308984	1.155684935	3.249611807	0.837992748
CCDC39	87.54969003	5.731837002	11.04488047	2.616825965	2.724310635	2.631091261
CCDC40	16.12195553	32.18818835	22.81624218	12.71698792	6.143277092	1.057819402
CCDC42	0	0.42926658	4.08551828	0.884277154	5.503801566	0
CCDC43	28.78906257	164.0433848	14.23418282	46.73733769	21.63230398	21.57315437
CCDC47	599.2464499	218.9878187	123.904117	266.1500924	53.77770758	308.0073595
CCDC50	88.44429163	144.8506978	91.69207752	79.3245732	139.732595	54.49293242
CCDC51	15.18779563	38.02651981	3.404357148	16.55594678	136.9922183	9.686189491
CCDC57	2.465247947	5.348136665	10.07064214	6.392555961	11.24652045	5.958034321
CCDC58	28.17788739	41.07631083	10.5362007	33.47988108	81.50224071	93.36828475
CCDC59	4.556049044	22.91437204	13.95996558	7.158539768	16.48954414	17.81083435
CCDC6	72.58130765	210.6738955	52.224936	66.76260444	51.04541391	65.57064066
CCDC60	4.863456105	29.83861055	11.83270276	3.99192166	1.672906431	4.621225762
CCDC61	160.2855649	39.96766312	52.16692908	30.23366271	32.57780139	15.6791696
CCDC62	25.77204282	309.9204029	56.13607278	39.13118228	17.73152158	32.21352297
CCDC63	31.02319564	3.574910076	16.0122561	6.446529776	7.295744507	6.648438996
CCDC65	7.591034746	13.10920213	20.20849476	20.3371872	26.6324107	20.18352918
CCDC66	25.76613422	28.98274578	41.02383011	51.96832374	71.66938431	21.4029041
CCDC68	1.681117547	0.344198998	1.904613455	0.650139928	1.219600284	0
CCDC69	71.0316546	241.1078074	28.16231824	58.26571161	58.83886314	43.9600475
CCDC7	1.203888616	2.247235482	1.930636475	2.394696215	2.736218227	0.438506647
CCDC70	0	0	0	0.48640876	0	0
CCDC71	56.22780709	66.50982772	90.8019586	71.28982885	649.8678262	62.33064714
CCDC71L	37.88232899	28.87283493	25.28910708	52.24299859	46.916569	44.75630816
CCDC77	0.854218186	2.929005781	3.545931297	10.79928443	6.597922251	8.633182338
CCDC78	3.576818959	1.119652141	7.936958202	15.08999519	4.457975407	0
CCDC80	13.41976421	132.7100517	20.68224569	26.01173341	35.70178669	25.20804377
CCDC81	2.813897556	1.212234052	4.370740429	2.417753825	2.713806835	4.557528033
CCDC82	67.71473936	428.8607475	32.35379809	41.3468244	15.91011117	281.5679834
CCDC83	18.62381013	2.780373074	26.51432291	4.45636021	14.41718675	7.44316069
CCDC84	45.10217493	61.65480901	490.0670861	47.80739743	25.83087325	34.06126084
CCDC85A	40.79211933	34.54334652	22.00592799	4.104829595	11.26229168	33.83449702
CCDC85B	44.29480101	109.0392607	12.69379367	55.67168964	1.893297449	9.642522958
CCDC85C	30.87911837	115.5848659	103.9551809	48.91164016	39.92070225	75.16111615
CCDC86	33.37397335	43.25809662	34.33736181	35.57402648	17.0474009	40.88954995
CCDC87	0.934721471	3.528165419	2.315762403	0.721643185	1.266199615	0
CCDC88A	127.6896712	79.66570422	104.8543208	72.97581015	79.11007524	51.35529204
CCDC88B	0.820919183	2.53050878	1.81394872	4.336674828	1.947425714	0
CCDC88C	17.10415482	18.97263558	8.527024404	17.28137201	11.78861212	14.0933827
CCDC89	0	1.861107009	0	0.948616021	0	20.87743452
CCDC9	41.53865442	123.7284022	43.87867741	50.41980443	24.38848805	45.54992189
CCDC90B	24.54835772	31.50840318	38.07218767	17.21743949	18.82305083	45.36277606
CCDC91	13.28683537	451.0766352	39.95347644	34.52879401	317.892395	36.11721349
CCDC92	468.9207964	77.90441886	47.06594115	25.0145938	28.90970098	46.64474138
CCDC93	41.86529403	51.13369069	30.17589304	60.33243204	55.8979606	84.60318946
CCDC94	279.0798435	338.0749023	213.0421138	118.6804377	32.07675804	59.37656737
CCDC96	15.18977479	45.99537609	14.1116508	5.833255477	4.719804353	7.853694645
CCDC97	21.31309682	101.2155864	17.02386737	26.55594837	18.83784792	11.86625462
CCER2	6.150929606	35.22602468	1.985534338	3.199774299	1.516109894	10.03108638
CCHCR1	24.78232782	581.8498638	58.3926789	70.18244988	35.493898	52.86362424
CCIN	3.779876119	0.29794791	1.987164558	0	0.647980748	1.719366465
CCK	4.033112765	1.223298212	0.251355382	0	0.080574977	0
CCKAR	0	0	0	0	1.832546439	0
CCKBR	8.101752391	8.33258079	2.38148526	1.286555977	7.015139021	5.725475168
CCL20	0.185253495	0	0.174847899	0	0	0.421673797
CCL28	0.741057687	0.63604084	3.433638126	3.05980324	2.060089104	0
CCM2	34.97778695	73.17283358	24.87581589	38.23379477	26.39696297	13.39308081
CCM2L	4.062758573	47.20310729	36.7708753	2.380212379	3.119453852	46.69864151
CCNA1	8.110444914	2.405341906	0.252733322	1.511085361	2.844586101	1.740895933
CCNA2	8.218126507	12.81520878	2.533015974	14.25997492	9.273835908	3.294908814
CCNB1	11.6520015	34.05667784	17.34354655	32.51478251	21.56124944	17.66630949
CCNB1IP1	195.9249369	66.47833234	120.8208656	189.514937	46.84105689	81.18776889
CCNB2	26.34589318	28.42184163	53.53178895	10.69151128	114.8498265	9.287692303
CCNB3	7.597764717	27.14404611	8.250059972	23.59039308	125.1139836	4.741239298
CCNC	32.4858013	73.75602982	30.07199806	38.62982296	26.44106968	19.3494356
CCND1	75.92621712	201.6242833	76.31647921	128.0622351	111.8806381	1778.525522
CCND3	40.93415361	131.3853403	220.2413356	31.64317412	24.41910379	42.80188726
CCNDBP1	57.70436996	134.972399	48.80081173	130.7557741	30.36294008	37.23512327
CCNE1	30.40171826	236.3930081	16.23300943	24.44074722	22.89891999	202.3085207
CCNE2	4.711432096	54.32776807	3.570895896	4.655054629	2.866623001	3.088217169
CCNF	5.567932253	8.343282225	2.25518381	19.37113324	5.869306954	2.7192866
CCNG1	88.53530404	31.4537154	21.09471535	59.35306982	12.63207984	80.67101915
CCNG2	76.9169941	100.7320533	23.67723949	102.2516421	110.5792953	131.6505856
CCNH	73.41899999	284.3389677	23.45222609	76.26938365	66.2569675	82.96149541
CCNI	192.9870904	412.1695735	49.48679959	287.8678573	159.9696935	472.8044298
CCNI2	20.00915941	60.88283999	70.45391766	32.58510807	26.5135077	52.12804836
CCNJ	19.91980465	18.45622411	10.58295274	16.64339802	2.967607389	7.323590962
CCNJL	8.76675695	3.041325274	3.103476564	3.182354626	1.950850243	5.083308281
CCNK	38.58282917	84.40905427	161.1357354	56.15649075	27.61464795	70.02132537
CCNL1	109.8233557	126.0783759	413.8051205	182.1847205	114.204179	175.7561997
CCNL2	163.7345524	179.1347347	317.0775628	141.768673	183.6889005	259.0420679
CCNO	4.665918142	7.591739425	0.681164169	6.508271356	3.811678788	0
CCNT1	46.59737961	22.56366729	101.8577036	72.2729432	41.42434605	46.05484102
CCNT2	52.87139921	27.96252376	28.10011954	45.26933872	44.73399904	60.70590196
CCNY	26.54725083	66.59381084	71.90074394	28.04226309	25.23747972	17.06749434
CCNYL1	30.83214661	84.02356703	52.39058914	83.84285329	29.3342318	71.81345416
CCP110	23.74555943	49.089962	15.88220025	42.54179493	15.97501689	56.15966242
CCPG1	58.27332147	224.6578013	74.92355252	52.1571263	25.48183307	64.44666022
CCR10	0	0	0	0	0	0
CCR7	0.132661264	0.554957342	0	0	2.428220215	0
CCS	66.40976629	178.3051938	70.88570655	126.7856842	359.152198	63.91775024
CCSAP	20.99453444	9.753997933	7.08647422	17.03159323	80.23468231	12.8208825
CCSER1	20.66274333	23.81023442	262.1408991	22.65533198	9.917009086	13.46529167
CCSER2	53.92971455	652.2216085	21.03832983	71.38583482	19.10380541	336.7881634
CCT2	153.3212688	600.1162691	71.75524349	267.597091	141.7631686	149.3995602
CCT3	408.4000502	934.4217151	132.6606823	469.3030016	392.5608891	438.8227783
CCT4	125.9076418	651.0679617	128.5299711	321.4465655	1227.112979	478.9879474
CCT5	151.9694686	365.8487333	793.8232188	281.0062758	88.19533207	363.8632112
CCT6A	179.4582042	1372.705649	118.5663836	243.3908824	74.60171961	257.4365334
CCT7	133.9381358	605.6663795	43.90371902	228.7436687	85.15627728	337.0024647
CCT8	221.9787363	2940.591416	58.78334095	263.6445644	109.7015837	1674.528662
CCZ1	22.96617727	117.8162464	53.75113531	62.81965297	35.90243599	583.298447
CD101	1.370177263	1.260435692	0.576678627	0.648052219	0.819123828	0.351662823
CD109	90.24429599	52.6707512	38.52836402	28.99962044	19.92479326	138.3091725
CD151	123.5385035	655.8998728	271.736525	147.20933	97.88425413	340.5334487
CD164	117.4205454	521.8751595	45.07589483	277.5316394	103.9979588	258.251297
CD164L2	6.856060515	12.31748783	4.315461051	7.167739878	4.216419734	1.158025065
CD180	0	0	0.066764545	0.350006121	0.65653804	0.526448647
CD19	0	0.028263134	0.265886237	1.484047625	0.463173939	0
CD2	1.930245829	1.645994546	3.344716804	1.136475159	1.555538316	0
CD207	0	0.114246157	0	0	0	0.095690937
CD226	10.2753984	0.685911867	2.990453922	1.625978282	1.374466796	0.344983666
CD24	9.082526689	47.11233835	7.944272621	67.69804203	2.140703099	8.08118852
CD247	6.372654437	2.768970898	3.764723283	14.95257517	1.138856045	2.159854495
CD248	42.31708008	314.3036346	22.11073458	40.72709301	82.76960833	13.66473588
CD276	66.79545877	190.2414625	35.97806551	71.47270778	93.54794536	130.5670673
CD28	0.181444743	7.980300627	0.275369133	1.522936751	0.192845544	0
CD2AP	47.36033526	119.9955014	85.62550336	81.00336712	99.72934172	103.9765203
CD2BP2	63.27316013	2116.458506	56.41484133	90.78068135	32.86084414	111.9463601
CD302	33.33079178	2147.008805	68.52877312	83.42299806	719.9798468	101.7034742
CD320	6.712034086	55.41999259	8.903494508	18.18379924	7.55901413	11.04445254
CD34	271.0630638	38.41555564	15.96358512	26.62468278	9.381570614	16.82674643
CD36	19.94219766	12.47128723	17.61282322	20.78241808	1.747310039	36.05823941
CD37	733.4673785	240.8120347	64.61933068	136.1579589	68.77023005	203.0884399
CD38	2.559755375	15.77004708	6.69541014	4.980146412	4.511205246	4.475499924
CD3E	1.172880493	2.808191219	3.531567864	1.122488149	0.774575554	1.776980425
CD3EAP	6.333976774	183.455711	13.3640574	12.77220966	4.351146464	13.99100692
CD40	28.27119978	28.9938123	21.55462743	9.448417277	21.72717102	20.37779512
CD40LG	0	0	0	1.21049767	0	0
CD44	216.3944104	18.77714943	13.66819384	173.2363927	17.41624784	28.62172543
CD47	42.94454635	60.38433089	186.7788506	53.26888001	13.62039782	83.34356211
CD5	0	0	0.249398978	0	8.974689672	0
CD59	434.3492695	404.347526	84.70987796	278.9537499	22.02112108	111.3539027
CD6	0.569428023	0.591847839	1.600255783	0.546561282	0.272722997	0
CD63	360.2270127	21028.58285	233.0565006	952.8317838	2617.522785	473.5741916
CD74	5.797944297	7.06415932	1.479036461	8.189998007	12.27809145	5.439960011
CD79A	0	1.45795033	8.014529858	4.106458269	0	1.542672573
CD79B	0.23332223	1.198898816	0.47421352	0	10.94539903	0
CD81	264.7628801	591.2945295	721.4736868	120.1243878	181.1991624	240.5233248
CD82	125.5129513	167.8210424	43.9618143	56.98488346	108.9044825	56.44264952
CD83	0	0	0	0	0	0
CD8A	0	0	0.283406544	0	0.784619957	0
CD9	192.1250878	418.7342005	57.39143673	157.6973555	27.3116594	132.0397229
CD93	3.458626634	74.0680507	13.77545917	8.560156755	9.595307647	8.870737364
CD96	0.06354653	1.214123469	0.157753527	0	2.537284044	0.77259555
CD99L2	65.7610373	116.6815823	40.60684985	51.40750939	47.18140259	61.86266508
CDA	2.764498693	4.718573314	8.317859675	2.804356871	6.120883037	2.549518045
CDAN1	45.29571527	36.02298899	34.67400089	20.82180867	6.665351435	14.21056943
CDC123	26.61181868	40.40199594	30.12222742	37.18638036	5.372105104	15.87033615
CDC14A	79.15452476	91.96796677	91.73767551	59.68609475	42.9627951	61.7857401
CDC14B	46.38704571	87.63554238	32.18646114	57.61206982	24.96392974	73.14903767
CDC16	37.28520951	52.84609754	27.85541249	32.38826509	33.79689352	34.37037302
CDC20	4.670017831	9.634179917	2.059828101	10.16282732	7.825989142	5.394326988
CDC20B	1.143700488	0.976522836	2.91341088	11.37947222	4.512833755	0.618764139
CDC23	27.49595818	69.59211859	41.84394428	32.5179503	17.48874918	14.6874851
CDC25A	15.92043666	28.57671412	32.11939893	26.05041163	14.54907188	29.76068837
CDC25B	37.22212449	132.7410494	46.30671016	84.77218843	74.2695859	44.65660903
CDC25C	30.92490219	3.598568567	5.283586594	5.485854605	5.363334265	2.495833203
CDC26	7.772577763	32.72681049	13.53650535	4.170582014	180.0114941	10.53962132
CDC27	29.29951505	79.08134559	57.41545468	34.06560729	23.2540604	390.2748414
CDC34	22.59142801	98.99094946	16.0635612	27.69877176	33.1540913	40.62852713
CDC37	60.84730092	212.717407	43.66391115	121.3357338	30.89800445	117.8162733
CDC37L1	29.54014184	62.41906332	156.9933063	41.037019	10.1240917	29.71084152
CDC40	33.83848523	76.50733171	25.71394836	48.0487531	33.048152	26.67145011
CDC42	143.4404171	964.4484398	139.4853164	276.5708963	150.9591627	411.4692391
CDC42BPA	26.43651445	888.4646388	30.49005573	75.14316894	30.39140933	96.7077066
CDC42BPB	103.4173923	86.26582438	95.92289001	140.2545734	96.09152999	234.3338385
CDC42BPG	16.31097712	66.56385348	7.07107751	22.79190753	14.73841546	4.244159954
CDC42EP1	109.2549734	105.9141475	30.60805278	151.1743895	64.79489892	206.1785699
CDC42EP2	7.731936796	21.22683247	18.64260313	16.59793176	18.73052182	3.836496866
CDC42EP3	22.0920983	40.29535835	17.54278198	32.23533162	15.23258554	34.95273884
CDC42EP4	13.36302827	51.78856746	13.15032482	41.53601049	35.0716767	13.22852962
CDC42EP5	57.13810838	92.34008761	27.63086596	30.58006189	32.10167905	18.78773854
CDC42SE1	45.77344501	1348.953282	32.54693269	70.40530041	20.22398312	85.5033004
CDC42SE2	81.65474761	63.59909305	21.55104588	40.53344238	9.241805223	55.2239426
CDC45	2.263382132	7.01494892	1.13752396	5.843894013	13.56961764	2.700539997
CDC5L	82.99529486	180.0568947	33.04465766	86.13158507	41.44643	173.7089708
CDC6	1.783128764	11.16320428	1.388736182	11.97696069	10.11538027	4.366753248
CDC7	16.99769631	45.5520226	31.61673489	22.25619524	10.44185658	372.1465471
CDC73	56.5343484	74.59950085	310.9939752	44.05323628	26.71222413	98.46899309
CDCA3	2.021685932	48.65605198	4.467145432	19.08408185	4.278207759	3.99534343
CDCA4	47.19786329	21.84669174	10.58501871	39.23918374	27.95294631	72.41844526
CDCA5	107.5447144	7.440319115	1.770471988	12.04110088	8.053747936	14.98303435
CDCA7	5.77812826	8.276576202	2.367677297	5.914405905	3.436504555	2.680578526
CDCA7L	11.50269582	50.49096479	17.80817408	15.94724773	9.189610158	19.97671715
CDCA8	17.21760106	110.4729363	19.70981879	66.07961159	34.63120147	276.7173528
CDCP1	11.46367725	37.54864549	6.064539799	21.93986551	9.811093412	20.87296228
CDCP2	0	1.080800592	0.646868869	0	0.322934335	0
CDH1	10.65728947	76.96024612	4.364263913	69.95071394	4.904231152	2.688154827
CDH11	94.22840055	215.9841229	592.9773255	111.4592162	273.2127535	320.8280462
CDH13	10.56183001	55.39678965	20.83336245	6.035297849	4.037400914	9.573142175
CDH15	1.229906552	2.972732683	3.721017628	0.915556964	4.002384108	0.854216419
CDH17	1.339897414	5.37532821	1.356875706	11.18630144	1.001260598	0.733749964
CDH18	5.366807195	17.82633629	5.845132559	8.97275549	6.912435164	5.269332162
CDH2	340.1077224	450.4652847	113.45774	150.3249488	37.08187232	92.87309903
CDH20	3.17926199	3.756770813	1.63487741	1.200374408	2.889618156	3.755436626
CDH22	57.38148629	197.3341907	33.03557162	29.53821907	123.3614156	28.05865779
CDH23	1.800360006	25.23850887	1.765033397	1.210308395	1.445587413	0.451234901
CDH24	56.22634807	30.10877039	38.49714753	20.8707624	53.71085275	26.45617531
CDH26	16.5838326	25.49840558	33.61939279	0.21360808	17.30120731	12.70996167
CDH5	62.62370401	218.1165	46.23535897	24.83202824	5.500772831	24.51379257
CDH6	83.05973543	93.48497914	76.11209174	35.92071066	1278.905244	69.1375156
CDH7	11.05436122	40.07285907	10.59065726	3.281462053	4.414073	8.659407926
CDH9	1.423032578	5.744266839	1.51553248	0.712005992	3.563668039	1.803039737
CDHR1	0.559889707	0.186160115	0.032828568	1.316190596	3.596461657	3.228806077
CDHR2	0.301780137	4.688924701	2.319122693	9.203151046	1.044077006	2.274202343
CDHR3	0	0	0	0.691095855	0.140244291	0
CDHR4	0.380630389	0.449103148	0.203782872	0	1.912669607	0
CDHR5	0	13.75102975	0	0.208281824	0	0
CDIP1	45.12238132	105.428744	24.63336583	60.7075801	7.617229578	19.39719275
CDIPT	22.92750904	114.0033234	11.05159174	20.11686377	5.432532696	19.26356789
CDK1	7.142509729	20.37299856	1.072146306	24.44143719	5.613249625	15.44754439
CDK10	48.22429794	28.9511026	26.79526471	46.1716835	42.41694383	314.5669839
CDK12	55.09786308	175.7903794	59.30060964	65.58389064	60.38717603	60.59039739
CDK13	110.0828145	76.25406868	194.5666466	108.621937	70.07677657	93.14677483
CDK14	14.75505953	31.92069785	10.16677534	20.89928988	4.566551468	23.32485576
CDK15	3.669060924	5.389591577	3.978456365	4.45516762	2.260522719	0
CDK16	426.6748187	65.10138742	530.274894	70.36841946	40.33841059	26.45871797
CDK17	51.7976245	184.4621736	43.59396397	45.8017753	26.37383056	75.57816526
CDK18	26.8760903	48.83678928	17.78296346	21.38266242	8.560100355	14.96922436
CDK19	19.46501701	31.90063505	30.23225337	26.76041373	27.20088975	46.31117957
CDK2	11.82814447	32.36645422	25.50772445	22.45276974	15.54241173	26.78631694
CDK20	17.21631034	18.71419359	19.20427982	10.21890519	11.47185895	8.829632317
CDK2AP1	13.48006975	83.52765012	24.54548885	32.16063627	21.31747683	27.32226523
CDK2AP2	60.41268944	112.6671301	10.36004705	80.1295766	308.9977087	50.02411994
CDK3	0.659614084	0.917160443	0	0	0.157091369	0
CDK4	9.123470384	52.34994714	32.53478217	28.55733423	35.64226068	35.12302927
CDK5	35.96490211	120.9112089	195.3564746	88.22013695	105.7665589	77.99883074
CDK5R1	10.06728797	16.90564046	14.79066395	4.259617309	5.300685204	7.639332538
CDK5R2	30.04064306	4.10551852	0.129118671	0.867942166	1.365887687	11.47331878
CDK5RAP1	20.43829913	29.549153	39.09758908	76.27132197	25.44265002	38.99436046
CDK5RAP2	24.06903866	121.3884524	37.73995807	58.3134578	59.34235153	48.14791903
CDK5RAP3	87.43968987	111.4520636	35.43657457	124.1468155	48.2896547	147.3643577
CDK6	19.88951031	13.02428908	25.06763859	31.44602436	20.62503634	13.9019009
CDK7	77.12337526	97.83338304	79.24141598	54.18006799	29.48343147	61.9514002
CDK8	66.96473425	64.29711263	45.78395735	84.65056695	32.02363857	41.73771579
CDK9	36.18112926	68.15950065	8.277477217	34.51209401	52.80133647	64.36266402
CDKAL1	40.40534878	84.80032146	25.10844711	71.61861524	23.04746688	89.20206273
CDKL1	39.13587207	48.04024021	17.13165997	30.54082454	191.6315542	20.82167145
CDKL2	7.407345057	20.7896668	41.72521653	18.48799228	4.648016607	13.58332516
CDKL3	6.159751963	17.8005798	17.80017762	30.57704995	19.7162658	26.80511379
CDKL5	26.87566898	20.483016	14.10653044	17.13167752	7.976179137	18.12478122
CDKN1A	239.8528645	420.1016926	75.01524344	345.4105498	83.89648185	299.0483684
CDKN1C	219.7127516	6007.502296	173.6663494	260.3989297	121.3027254	378.3382068
CDKN2AIP	24.86639639	45.85249273	21.02602287	24.89836618	21.40404856	23.2291764
CDKN2AIPNL	67.65247031	97.50952142	30.03473791	83.96421965	24.89313728	53.22401896
CDKN2C	7.946159642	3.794142324	3.173568497	5.744087758	13.30998261	2.429030251
CDKN2D	4.094682622	75.65334173	8.221466383	7.691713121	24.93186341	2.283840233
CDO1	26.6200216	696.7261123	13.30522255	3.593359279	7.99031826	94.73575586
CDON	106.5954473	145.6636756	65.75338011	94.67889699	167.5555899	192.64391
CDPF1	23.91380374	27.62452505	12.86570096	28.47380645	13.69333392	28.32183862
CDR2	22.16173743	9.174282661	7.317504605	12.97527729	5.872108635	10.65163998
CDR2L	5.167635553	20.70398989	8.060894364	15.33834191	10.70059734	7.115134826
CDS1	25.05325552	13.90984289	19.73204681	31.76237712	15.1602315	7.479811428
CDS2	146.1286608	172.1632785	43.59878283	98.53000008	131.741046	62.88714387
CDT1	6.79119547	10.43057153	22.43291212	13.50648097	20.16936389	3.002420067
CDV3	74.27697689	2066.199127	63.25136501	148.2774968	45.59806714	145.8720739
CDX1	1.527929259	0	0	2.794979567	1.709429135	0
CDX2	0.741084643	0.881034348	0	0	2.399982358	0
CDX4	0	0	0	0.601167963	13.30092816	0
CDYL	40.94257627	40.13974644	12.61341516	31.11943554	346.4540549	43.51551879
CDYL2	9.463631855	36.74935061	14.20969847	10.31210446	2.772708924	7.692752057
CEACAM19	3.78908108	25.07031902	0.150937427	53.55246135	14.66909559	2.796662079
CEACAM20	0	6.959327428	0	0	0	0
CEBPA	30.9707181	1888.02502	3.01286608	3.772953415	0.117982979	0.665263751
CEBPB	243.0988143	385.2518547	559.0841851	118.9395635	51.18059683	460.9882885
CEBPD	510.8621743	2225.635904	285.3303336	699.0169446	382.1737463	632.3308796
CEBPE	2.457776679	4.865634159	10.7646451	1.880936873	5.707907375	0
CEBPG	76.86340615	79.64555939	35.43823998	80.79694019	78.21885464	133.9826189
CEBPZ	29.19511148	49.67972642	36.35114239	34.05161733	48.97761516	56.63071779
CEBPZOS	49.35561621	93.24173545	43.71053671	26.31383317	38.9904955	89.25154795
CEL	11.38119254	22.17439438	25.22122533	38.61820767	36.23545592	26.26725865
CELA1	0.494041924	0	0	1.621653704	1.357104061	0
CELF1	45.90995819	86.91437919	40.67101723	111.0224393	50.58924053	91.95399027
CELF2	218.5626144	24.29354551	14.46744826	9.221635728	6.371278141	62.13914184
CELF3	86.04561717	54.4993171	48.42782501	20.1169905	16.593207	40.21157422
CELF4	2.448718561	20.19974275	6.812260958	0.503650794	1.532966349	2.20333381
CELF5	5.392475088	2.112135509	3.244253178	0.058552506	3.441233396	0
CELF6	5.748070866	30.97279742	18.21726359	3.902248341	4.908915199	5.35498259
CELSR1	10.12116951	31.62215274	8.025826375	44.87445408	3.76683989	7.357975272
CELSR2	11.05681851	67.74568492	10.98614538	63.80406889	2.435319643	5.065625687
CELSR3	19.93230434	12.35928547	16.52715743	0.761956239	1.880795706	9.906805511
CEMIP	19.18656567	22.80342398	22.97153102	3.045292872	3.060845712	0.812195364
CEND1	10.88047977	21.06069352	54.67067191	7.336253554	0.9467978	11.95317746
CENPC	6.477310575	10.75895428	4.339434052	6.099884613	8.304641335	1.019193983
CENPE	4.943402893	6.591913983	4.082328747	10.71879408	14.84083453	10.89612944
CENPF	2.537698923	3.552376614	1.273433171	5.095838188	15.68091859	3.120717838
CENPH	8.420150667	11.86920592	30.01462947	10.42806435	5.20561872	8.68575628
CENPI	6.318064327	11.25860173	6.948320308	9.936022871	5.899893212	10.726105
CENPJ	10.89110404	5.81759716	10.62874167	10.79484434	13.61434196	29.45071659
CENPK	2.31321672	77.15152567	1.005078997	9.269017359	5.739017639	33.15295382
CENPL	12.65439204	7.779595389	11.52119456	14.7114201	6.250387479	6.059309546
CENPM	4.667722974	3.597888047	3.732898356	15.38559641	4.59677757	4.105608977
CENPN	16.44207353	44.76512876	22.12081352	17.85039927	8.412223708	16.30638827
CENPO	38.01087958	21.88860314	3.295473863	7.046775825	2.863847825	1.977436395
CENPP	13.80550453	34.75768197	9.955561826	47.10985983	14.71319599	5.121047961
CENPQ	14.01099414	12.45474878	9.525165293	9.0783808	3.860799624	14.09828663
CENPS	13.68367947	21.57202567	11.88501161	13.62008743	18.82515605	5.840348731
CENPT	92.30325239	10.65937286	25.34174983	35.9611938	36.16676007	32.2018584
CENPU	84.19282739	15.12413846	14.58834753	59.71612108	45.95160195	33.54495289
CENPV	19.72284534	51.57473706	103.852785	29.47426733	11.25708967	36.6907662
CENPW	25.81925405	80.67364513	15.32360829	52.24381399	35.94547499	17.4912525
CENPX	12.36220892	55.31526226	23.35319072	38.17302038	30.08643318	45.56117621
CEP104	52.20549082	97.8821373	44.33615781	42.36860864	15.10597332	21.5379802
CEP112	39.64834141	52.505689	585.096434	55.02480284	52.28078271	55.00776552
CEP120	13.57065102	12.4161209	12.29777884	25.92685855	4.996071581	9.077782428
CEP126	9.662790135	11.26064336	17.88835385	7.133548113	11.90228493	2.916867746
CEP128	10.22320128	18.98041006	22.55949875	28.89953981	20.43621774	33.82774196
CEP131	72.78846684	91.43948	43.32002969	75.26530452	839.8891534	67.43926248
CEP135	15.41644498	7.509487963	29.21523662	20.03167857	7.263635213	14.16945843
CEP152	164.7750892	11.67481545	314.2826815	13.39008818	17.43427738	6.772845802
CEP162	27.26608469	44.71795647	47.16912567	31.29460418	70.29634213	43.6165537
CEP164	87.75546744	99.21754949	231.0619075	165.0676601	156.3275145	154.9766469
CEP170	63.7333347	71.51939363	45.04451875	69.13985203	75.97307705	86.17407121
CEP170B	17.96844773	76.55640662	36.37323065	55.29517149	49.17960976	22.86975555
CEP19	19.0398378	47.89736226	16.82036306	15.32013462	13.78377327	25.73248859
CEP192	27.01518425	29.41813567	47.15372948	51.89072196	61.99239858	22.70031416
CEP250	50.90857134	35.60571161	87.50938936	50.54711051	100.6929654	64.92731301
CEP290	13.10304037	17.40966143	165.6298542	32.76528538	30.81176046	54.17543361
CEP295	64.97721708	28.34742078	37.4984447	55.99737783	49.43901995	37.26161331
CEP350	35.49808884	74.67252994	130.1259002	56.03094963	58.1708177	93.09258706
CEP41	25.00032138	17.63290198	15.23513769	24.47523325	14.08154763	22.72550619
CEP44	4.302647359	80.67120357	10.29617568	11.33405796	120.1727169	21.75410582
CEP55	1.803915753	11.46290186	1.542190718	13.74235634	8.618385447	4.404285044
CEP57	27.25390414	9.029091817	11.72594255	15.20115167	5.80872625	16.48903353
CEP57L1	13.25773597	5.47189695	4.485764203	2.27082727	3.567106739	0.325428937
CEP63	11.78343484	277.1558016	62.46377831	41.30120417	438.5795239	65.62765298
CEP68	8.825138583	31.40671997	56.12942247	18.875789	14.33722652	18.83782154
CEP70	34.31269002	25.14803791	17.98410419	46.07063258	357.6921621	32.71388732
CEP72	34.38017552	24.7485195	58.70650843	41.48058944	81.76496806	56.17056773
CEP76	6.707782391	5.489635674	7.08602974	15.83928972	2.981569321	4.351177839
CEP78	125.1380194	12.15449344	46.79954138	26.26020412	34.97622549	35.62973001
CEP83	4.084295862	5.179949006	14.23704159	11.02555494	17.79966566	29.91172796
CEP85	23.15633066	28.42504843	14.22296775	22.00359103	48.68021737	39.89915793
CEP85L	27.58806146	57.23877021	56.8654856	27.40831158	175.0368187	50.57223755
[truncated: 19,728 more rows]
