# Supplementary material for: In vitro organ culture protocol for intact urogenital systems supporting gonadal differentiation
Source: PLoS One. 2025 Jul 29;20(7):e0327930. doi: 10.1371/journal.pone.0327930 (PMC12306756; doi:10.1371/journal.pone.0327930)
Supplement: S4 File — Analysis was conducted using methods described in [21]. Log-fold change threshold of −1, 1 and p value cut-off of 0.05 have been applied. (XLSX) [file pone.0327930.s004.xlsx]

## Sheet: Cont36vsCont28
Gene ID	Gene name	logFC	logCPM	F	PValue	FDR	Direction
LOC110077506	cysteine-rich venom protein TEL1-like	-9.91653	0.214936	21.879	0.000597917	0.28129	Up 36 ZZf
LOC110082447	taste receptor type 1 member 1-like	-9.05249	0.509191	7.17844	0.0222241	0.45645	Up 36 ZZf
LOC110079758	vitellogenin-2-like	-8.70234	-0.540585	9.62525	0.0105912	0.400956	Up 36 ZZf
LOC110071464	zinc finger protein 2 homolog	-8.56028	-1.06108	11.5722	0.0127662	0.419073	Up 36 ZZf
LOC110074208	cell wall protein DAN4-like	-8.54597	-0.831623	9.44681	0.0111391	0.404176	Up 36 ZZf
RHO	rhodopsin	-8.35069	0.351039	19.9857	0.000847451	0.295985	Up 36 ZZf
LOC110074423	aquaporin-5-like	-8.33573	-0.88771	6.9788	0.0221704	0.45645	Up 36 ZZf
LOC110070015	keratin	-8.22885	-1.09503	10.4952	0.00745873	0.386685	Up 36 ZZf
LOC110075081	myosin-4-like	-8.21483	-0.952889	7.01307	0.0219109	0.45645	Up 36 ZZf
ABCG8	ATP binding cassette subfamily G member 8	-8.20719	-0.764524	5.91251	0.0324305	0.508917	Up 36 ZZf
PDE6B	phosphodiesterase 6B	-8.16991	-1.14196	7.9414	0.0160833	0.428978	Up 36 ZZf
LOC110084934	NA	-8.06032	0.489243	10.9183	0.00663245	0.386685	Up 36 ZZf
LOC110072717	tetraspanin-33-like	-7.86691	-1.30221	7.48982	0.0186515	0.440799	Up 36 ZZf
SLC17A7	solute carrier family 17 member 7	-7.75748	-0.908045	7.87778	0.0164184	0.430309	Up 36 ZZf
LOC110076830	serine/arginine repetitive matrix protein 3-like	-7.74627	-1.13379	4.60678	0.0539354	0.565603	Up 36 ZZf
LOC110079011	cytosolic phospholipase A2 epsilon-like	-7.71558	-1.51995	5.92771	0.0322486	0.507404	Up 36 ZZf
FAM83E	family with sequence similarity 83 member E	-7.70581	-0.120466	7.70884	0.0173493	0.433566	Up 36 ZZf
CNBD1	cyclic nucleotide binding domain containing 1	-7.68608	-1.29076	7.99608	0.0158018	0.428978	Up 36 ZZf
KCNA10	potassium voltage-gated channel subfamily A member 10	-7.66247	-1.03843	4.82081	0.0494369	0.552809	Up 36 ZZf
LOC110073557	NA	-7.65804	-1.66379	5.32093	0.0520131	0.55879	Up 36 ZZf
LOC110084515	eosinophil peroxidase-like	-7.63343	-0.962646	6.20971	0.0290849	0.495368	Up 36 ZZf
LOC110083125	lipase member M-like	-7.61716	-1.6273	6.14127	0.0315972	0.504045	Up 36 ZZf
AICDA	activation induced cytidine deaminase	-7.57077	-1.07223	5.36232	0.0419209	0.539582	Up 36 ZZf
PVALB	activation induced cytidine deaminase	-7.5641	-1.25954	5.26264	0.0415009	0.539142	Up 36 ZZf
LOC110071485	NA	-7.51809	0.619302	9.42924	0.00929702	0.397269	Up 36 ZZf
LOC110078570	cathepsin D-like	-7.34156	-1.9585	10.9978	0.00648946	0.386685	Up 36 ZZf
CUNH1orf94	chromosome unknown C1orf94 homolog	-7.30998	-1.67255	6.0693	0.0306114	0.499605	Up 36 ZZf
LOC110085371	NA	-7.30464	-1.17314	6.43825	0.0267906	0.48804	Up 36 ZZf
MC3R	melanocortin 3 receptor	-7.13856	-1.18918	7.26935	0.0200813	0.445063	Up 36 ZZf
TTC34	tetratricopeptide repeat domain 34	-7.1164	-1.14777	5.75543	0.0343846	0.516288	Up 36 ZZf
LOC110075785	cytochrome P450 2G1-like	-7.10711	-1.8245	6.54487	0.0257944	0.47881	Up 36 ZZf
LOC110084886	prostatic acid phosphatase-like	-7.0647	-1.86484	5.41934	0.0410377	0.537134	Up 36 ZZf
LOC110080747	NA	-7.02194	-1.78323	5.62204	0.0380764	0.526855	Up 36 ZZf
TRNAS-AGA	NA	-7.00414	-0.925823	6.12193	0.0300282	0.496781	Up 36 ZZf
LOC110079491	transmembrane protein 45B-like	-7.00349	-2.23896	6.67293	0.0386914	0.527987	Up 36 ZZf
LOC110087553	EH domain-containing protein 3-like	-6.99701	-0.0888033	12.5439	0.0034222	0.386685	Up 36 ZZf
ACPT	acid phosphatase	-6.98602	-1.8508	6.08733	0.0304101	0.499187	Up 36 ZZf
PDYN	prodynorphin	-6.95861	-0.242427	6.94487	0.0224309	0.456866	Up 36 ZZf
LRRC2	leucine rich repeat containing 2	-6.4782	1.76942	12.654	0.00332019	0.386685	Up 36 ZZf
LOC110078893	NA	-6.34156	0.447892	7.2124	0.0182001	0.439089	Up 36 ZZf
SUSD2	sushi domain containing 2	-6.11468	-0.51303	6.98334	0.0197745	0.444558	Up 36 ZZf
LOC110076869	NA	-5.81911	-1.27364	5.96711	0.0302686	0.497897	Up 36 ZZf
LOC110071929	NA	-5.78666	-1.33393	5.72422	0.0318936	0.506048	Up 36 ZZf
LOC110074850	keratin	-5.5603	-1.34158	5.48977	0.0350199	0.517764	Up 36 ZZf
ADCY10	adenylate cyclase 10	-5.55502	0.719706	5.4403	0.0357249	0.520691	Up 36 ZZf
SLC12A1	solute carrier family 12 member 1	-5.55062	5.77814	5.79035	0.0310718	0.502327	Up 36 ZZf
LOC110081331	uncharacterized LOC110081331	-5.53949	0.103593	11.1036	0.00515507	0.386685	Up 36 ZZf
EVI2A	ecotropic viral integration site 2A	-5.50947	-1.51687	5.34761	0.0370913	0.524683	Up 36 ZZf
LOC110089916	cytosolic phospholipase A2 gamma-like	-5.50711	-1.01681	5.54942	0.0341917	0.516288	Up 36 ZZf
KRT222	keratin 222	-5.43124	-1.2841	5.56703	0.0339515	0.516285	Up 36 ZZf
LOC110086318	NA	-5.38872	-0.166583	6.64514	0.0223992	0.456866	Up 36 ZZf
MUC6	mucin 6	-5.38416	0.299517	6.03833	0.0282036	0.495368	Up 36 ZZf
LOC110070233	loricrin-like	-5.36087	-0.904121	5.43696	0.0371577	0.524683	Up 36 ZZf
LOC110078054	transmembrane protein 45B-like	-5.28817	1.57105	6.26889	0.0258118	0.47881	Up 36 ZZf
HABP2	hyaluronan binding protein 2	-5.27462	-0.538986	5.29764	0.0378533	0.526016	Up 36 ZZf
CALHM2	calcium homeostasis modulator 2	-5.15666	-1.33551	7.91816	0.0141928	0.426647	Up 36 ZZf
LOC110080880	carboxymethylenebutenolidase homolog	-5.13687	-1.52015	7.08644	0.0201033	0.445063	Up 36 ZZf
SP6	Sp6 transcription factor	-4.99307	-0.535402	5.87539	0.0300513	0.496781	Up 36 ZZf
OPN5	opsin 5	-4.94957	-1.63005	7.08787	0.0190371	0.441726	Up 36 ZZf
LOC110088675	NA	-4.94065	-0.720501	6.95568	0.0199751	0.445063	Up 36 ZZf
LOC110090762	meckelin-like	-4.93828	-0.957938	8.93271	0.010095	0.400776	Up 36 ZZf
LOC110073038	phospholipid scramblase family member 5-like	-4.88424	-1.39937	6.4394	0.0241949	0.468898	Up 36 ZZf
LOC110086143	transcription factor 15-like	-4.87501	-0.282481	6.05712	0.0279993	0.494733	Up 36 ZZf
LOC110090171	NA	-4.76527	0.867641	7.56388	0.0160595	0.428978	Up 36 ZZf
LOC110085234	C-X-C motif chemokine 11-like	-4.71357	-1.86341	5.35726	0.0369461	0.523905	Up 36 ZZf
LOC110077646	desmoglein-1-beta-like	-4.63036	2.06887	11.4738	0.00510983	0.386685	Up 36 ZZf
LOC110074871	keratin	-4.62854	-1.09106	4.43778	0.0543735	0.566721	Up 36 ZZf
LOC110086747	histone-lysine N-methyltransferase PRDM9-like	-4.62682	-0.639911	4.66009	0.0493986	0.552809	Up 36 ZZf
ALAS2	5'-aminolevulinate synthase 2	-4.61452	6.01908	7.89467	0.0143085	0.426768	Up 36 ZZf
GABRP	gamma-aminobutyric acid type A receptor pi subunit	-4.53269	-0.40486	6.82833	0.0209302	0.450903	Up 36 ZZf
KCNMB1	potassium calcium-activated channel subfamily M regulatory beta subunit 1	-4.52589	2.80348	32.1283	6.65221716464918e-05	0.250363	Up 36 ZZf
LOC110082964	uncharacterized LOC110082964	-4.52142	-0.190724	4.83196	0.0459195	0.546792	Up 36 ZZf
LOC110078889	NA	-4.50977	-2.04489	4.78935	0.0467542	0.547531	Up 36 ZZf
CUNH1orf194	chromosome unknown C1orf194 homolog	-4.50958	0.125418	6.363	0.0249043	0.473383	Up 36 ZZf
LOC110084376	sodium/nucleoside cotransporter 1-like	-4.47823	-0.836167	4.84264	0.045713	0.546516	Up 36 ZZf
LOC110088547	NA	-4.43856	-0.289569	11.3146	0.00484664	0.386685	Up 36 ZZf
ELF3	E74 like ETS transcription factor 3	-4.43754	3.73316	6.45376	0.0240643	0.467329	Up 36 ZZf
DPT	dermatopontin	-4.42764	0.0258998	6.98207	0.0197836	0.444558	Up 36 ZZf
HRH1	histamine receptor H1	-4.41683	2.43622	12.4566	0.00350572	0.386685	Up 36 ZZf
SYT6	synaptotagmin 6	-4.41107	2.12338	7.86782	0.014442	0.427403	Up 36 ZZf
LOC110081043	zinc transporter 1-like	-4.38062	-1.14847	5.6444	0.0329197	0.511014	Up 36 ZZf
LOC110074904	keratin	-4.37507	-0.592347	4.61704	0.051874	0.558447	Up 36 ZZf
BANK1	B-cell scaffold protein with ankyrin repeats 1	-4.3677	1.24138	6.90615	0.0203404	0.447376	Up 36 ZZf
HHLA1	HERV-H LTR-associating 1	-4.35822	-0.067554	6.65044	0.0223551	0.456866	Up 36 ZZf
LOC110074446	NA	-4.35344	-0.239395	5.37127	0.0367367	0.523324	Up 36 ZZf
LRIT1	leucine rich repeat	-4.35176	-0.556621	4.80277	0.0464895	0.547531	Up 36 ZZf
TNFSF8	TNF superfamily member 8	-4.28974	-0.850389	4.49447	0.0530506	0.562721	Up 36 ZZf
LOC110087395	NA	-4.27419	-0.554235	11.0685	0.0052085	0.386685	Up 36 ZZf
GDAP1	ganglioside induced differentiation associated protein 1	-4.27228	1.4024	14.0405	0.00229446	0.35874	Up 36 ZZf
CUNH2orf54	chromosome unknown C2orf54 homolog	-4.26551	0.349879	5.37884	0.0366241	0.522732	Up 36 ZZf
LOC110081075	formin-like protein 7	-4.25381	1.11435	7.62409	0.015723	0.428806	Up 36 ZZf
CCDC89	coiled-coil domain containing 89	-4.21668	-2.12218	5.16814	0.0399156	0.534197	Up 36 ZZf
LOC110080958	nuclear receptor subfamily 1 group I member 3-like	-4.21585	-0.0415684	4.70036	0.0500948	0.553869	Up 36 ZZf
LOC110071760	NA	-4.18752	0.631662	7.6312	0.0156838	0.428806	Up 36 ZZf
LOC110078533	NA	-4.18528	1.28039	14.026	0.00230307	0.35874	Up 36 ZZf
LOC110070936	IgGFc-binding protein-like	-4.14277	-0.479372	8.36788	0.0121751	0.415088	Up 36 ZZf
SH2D4A	SH2 domain containing 4A	-4.14124	3.07921	5.23277	0.0388702	0.529054	Up 36 ZZf
LOC110083935	cytochrome P450 1B1	-4.11686	3.58819	10.1608	0.00684226	0.386685	Up 36 ZZf
LOC110090907	BPI fold-containing family B member 4-like	-4.10817	-0.481542	5.59647	0.0335544	0.514191	Up 36 ZZf
SULT1C4	sulfotransferase family 1C member 4	-4.08845	1.91951	7.63146	0.0156824	0.428806	Up 36 ZZf
LOC110081952	NA	-4.0868	0.501837	10.0269	0.00713039	0.386685	Up 36 ZZf
MALL	mal	-4.08434	-1.38828	4.77331	0.0470732	0.548497	Up 36 ZZf
LOC110089843	tumor necrosis factor ligand superfamily member 4-like	-4.05473	0.0298251	5.66731	0.0326213	0.509533	Up 36 ZZf
ABCB5	ATP binding cassette subfamily B member 5	-4.01811	4.33161	8.3889	0.0120893	0.415088	Up 36 ZZf
LRRTM2	leucine rich repeat transmembrane neuronal 2	-4.01101	-0.622789	4.84626	0.0456431	0.546516	Up 36 ZZf
LOC110083603	nephrocan-like	-4.00864	0.904136	6.75666	0.0214911	0.454404	Up 36 ZZf
LOC110086762	uncharacterized LOC110086762	-3.99048	-1.30504	5.0463	0.0419778	0.539582	Up 36 ZZf
CFAP73	cilia and flagella associated protein 73	-3.9154	-0.282484	5.40221	0.0362791	0.521544	Up 36 ZZf
DPEP1	dipeptidase 1 (renal)	-3.91333	1.65002	5.4386	0.0357494	0.520691	Up 36 ZZf
LOC110085916	NA	-3.9124	-1.72218	6.12914	0.0272318	0.490544	Up 36 ZZf
TRNAI-UAU	NA	-3.88856	-0.700454	7.16629	0.0185049	0.440799	Up 36 ZZf
LOC110080338	dual specificity protein phosphatase 13-like	-3.85186	-0.257954	5.56197	0.0340202	0.516285	Up 36 ZZf
PCP4	Purkinje cell protein 4	-3.82343	1.54914	11.5884	0.00447778	0.386685	Up 36 ZZf
LOC110073519	NA	-3.80638	-0.724667	5.29281	0.0379279	0.526016	Up 36 ZZf
LOC110082917	NA	-3.79619	0.293351	4.80101	0.046524	0.547531	Up 36 ZZf
P2RY14	purinergic receptor P2Y14	-3.78345	-0.925121	6.25174	0.0259814	0.480745	Up 36 ZZf
LOC110078971	kazal-type serine protease inhibitor domain-containing protein 1-like	-3.77967	1.85545	6.78202	0.0212906	0.453733	Up 36 ZZf
LOC110091465	NA	-3.73146	4.17314	9.46912	0.00849254	0.397069	Up 36 ZZf
USH2A	usherin	-3.67547	2.82053	4.66952	0.0491999	0.551425	Up 36 ZZf
LOC110078043	cadherin-19-like	-3.65857	-0.446361	4.77074	0.0471244	0.548754	Up 36 ZZf
LOC110085108	keratin	-3.62814	0.732177	10.5185	0.00613603	0.386685	Up 36 ZZf
SHISA7	shisa family member 7	-3.59794	-0.853049	4.46932	0.0536328	0.564148	Up 36 ZZf
COL8A2	collagen type VIII alpha 2 chain	-3.55232	4.77487	9.9673	0.00726314	0.386685	Up 36 ZZf
LOC110086252	NA	-3.54866	1.10331	5.00899	0.0426343	0.543316	Up 36 ZZf
LOC110091588	filaggrin-2-like	-3.54644	0.973524	6.74936	0.0215492	0.454904	Up 36 ZZf
LOC110083648	protein NDNF-like	-3.53077	2.70228	8.9343	0.0100898	0.400776	Up 36 ZZf
FGF16	fibroblast growth factor 16	-3.53005	2.42021	7.30283	0.0176191	0.434544	Up 36 ZZf
LOC110074875	probable serine/threonine-protein kinase irlA	-3.51868	0.137162	10.0636	0.00705	0.386685	Up 36 ZZf
IGFN1	immunoglobulin-like and fibronectin type III domain containing 1	-3.50158	1.534	5.4097	0.0361693	0.521379	Up 36 ZZf
NPFFR2	neuropeptide FF receptor 2	-3.47675	0.476467	4.70627	0.0484341	0.551361	Up 36 ZZf
RAB25	RAB25	-3.44257	-0.322523	4.60617	0.050554	0.554385	Up 36 ZZf
CHRDL1	chordin like 1	-3.43591	1.37184	10.4716	0.00622368	0.386685	Up 36 ZZf
ECT2L	epithelial cell transforming 2 like	-3.43488	2.72962	8.34139	0.0122843	0.415088	Up 36 ZZf
LOC110090707	free fatty acid receptor 2-like	-3.40636	-0.145398	7.48937	0.0164876	0.431476	Up 36 ZZf
KCNJ13	potassium voltage-gated channel subfamily J member 13	-3.37964	-0.759262	5.39173	0.0364334	0.521966	Up 36 ZZf
PCP4L1	Purkinje cell protein 4 like 1	-3.3708	2.09059	11.0628	0.00521725	0.386685	Up 36 ZZf
LOC110089018	aldehyde oxidase 2-like	-3.35004	-0.309491	4.60052	0.0506769	0.554877	Up 36 ZZf
LOC110087660	histone H4	-3.32122	3.60003	17.2027	0.00106046	0.327144	Up 36 ZZf
LOC110086550	vitamin D3 hydroxylase-associated protein-like	-3.30514	-0.946448	5.09331	0.0411677	0.537134	Up 36 ZZf
FAM198A	family with sequence similarity 198 member A	-3.28029	4.51323	25.4978	0.000198061	0.257973	Up 36 ZZf
NECTIN4	nectin cell adhesion molecule 4	-3.27101	0.285076	4.43799	0.0543685	0.566721	Up 36 ZZf
LOC110089509	mucin-2-like	-3.2529	0.809465	4.98709	0.0430254	0.544571	Up 36 ZZf
LOC110071101	NA	-3.22277	-1.37114	4.72889	0.0479697	0.550608	Up 36 ZZf
LOC110080096	NA	-3.21836	0.908857	5.20614	0.0392971	0.529846	Up 36 ZZf
LOC110071612	NA	-3.18145	-0.480632	6.55626	0.0231551	0.462915	Up 36 ZZf
LOC110086130	collagen alpha-6(VI) chain-like	-3.17455	4.74435	5.27659	0.0381798	0.527052	Up 36 ZZf
MGAM	maltase-glucoamylase	-3.14104	1.31032	8.33308	0.0123187	0.415088	Up 36 ZZf
LOC110088905	transient receptor potential cation channel subfamily V member 6-like	-3.14069	-0.325049	5.58129	0.0337585	0.516285	Up 36 ZZf
OIP5	Opa interacting protein 5	-3.12816	0.39363	5.13399	0.0404813	0.53564	Up 36 ZZf
COL14A1	collagen type XIV alpha 1 chain	-3.12727	7.87138	7.88973	0.0143329	0.426768	Up 36 ZZf
ATP10B	ATPase phospholipid transporting 10B (putative)	-3.11717	2.49533	11.9846	0.00400003	0.386685	Up 36 ZZf
LOC110080811	NA	-3.09226	0.947968	7.07021	0.0191594	0.44347	Up 36 ZZf
SLC4A1	solute carrier family 4 member 1 (Diego blood group)	-3.07066	5.04197	5.96	0.0290747	0.495368	Up 36 ZZf
LOC110080119	NA	-3.04543	5.61201	10.0529	0.00707331	0.386685	Up 36 ZZf
GIPC3	GIPC PDZ domain containing family member 3	-3.02291	1.0329	6.53959	0.0233003	0.463984	Up 36 ZZf
TMEM71	transmembrane protein 71	-2.95668	-0.746013	5.14144	0.0403572	0.53564	Up 36 ZZf
IFT22	intraflagellar transport 22	-2.93381	4.17357	16.2216	0.00133453	0.328786	Up 36 ZZf
LOC110091634	uncharacterized LOC110091634	-2.92374	1.11398	11.3725	0.00476575	0.386685	Up 36 ZZf
GRAMD3	GRAM domain containing 3	-2.91393	3.26057	7.74324	0.015081	0.428806	Up 36 ZZf
LOC110070515	NA	-2.91208	3.20671	12.4033	0.00355785	0.386685	Up 36 ZZf
LOC110081860	histone H4	-2.89658	4.45097	17.3661	0.00102142	0.327144	Up 36 ZZf
LOC110082619	collagen alpha-1(XXV) chain-like	-2.87292	1.45292	4.48479	0.0532737	0.563205	Up 36 ZZf
LOC110081745	NA	-2.8263	0.774708	6.18987	0.0266037	0.48642	Up 36 ZZf
CLDN4	claudin 4	-2.80816	0.493455	5.29906	0.0378313	0.526016	Up 36 ZZf
HCN1	hyperpolarization activated cyclic nucleotide gated potassium channel 1	-2.7859	3.99467	13.4038	0.00271167	0.369769	Up 36 ZZf
ACTG2	actin	-2.76859	6.26532	61.1612	2.24487812922069e-06	0.0294426	Up 36 ZZf
LOC110086416	NA	-2.76147	0.224894	4.82176	0.0461177	0.547112	Up 36 ZZf
LOC110078124	hemoglobin subunit beta-1-like	-2.75663	6.5948	5.73839	0.0317154	0.504045	Up 36 ZZf
BICDL2	BICD family like cargo adaptor 2	-2.72638	2.46688	4.70187	0.0485251	0.551361	Up 36 ZZf
LOC110076518	retinol dehydrogenase 8-like	-2.72434	0.119689	5.9179	0.0295558	0.495405	Up 36 ZZf
MST1	macrophage stimulating 1	-2.72209	4.08117	10.2682	0.00662068	0.386685	Up 36 ZZf
LOC110071081	membrane-spanning 4-domains subfamily A member 4A-like	-2.71598	2.30747	10.197	0.00676662	0.386685	Up 36 ZZf
LOC110090593	heat shock protein 30C-like	-2.71504	6.46457	6.1725	0.0267816	0.48804	Up 36 ZZf
LOC110070098	zinc finger protein 669-like	-2.70676	1.66341	9.3616	0.00878858	0.397069	Up 36 ZZf
LOC110085416	acetylserotonin O-methyltransferase-like	-2.7018	2.20198	4.96891	0.0433531	0.546064	Up 36 ZZf
FRZB	frizzled-related protein	-2.69122	7.30424	34.4559	4.71410238517486e-05	0.221775	Up 36 ZZf
LOC110076725	taste receptor type 2 member 4-like	-2.64516	2.14924	4.50532	0.0528018	0.561651	Up 36 ZZf
CDHR1	cadherin related family member 1	-2.62818	0.668547	4.78857	0.0467697	0.547531	Up 36 ZZf
HEATR4	HEAT repeat containing 4	-2.62579	1.9693	7.27329	0.0178065	0.435173	Up 36 ZZf
LOC110091710	complement factor H-related protein 2-like	-2.61292	1.53661	6.16879	0.0268199	0.488101	Up 36 ZZf
MCMDC2	minichromosome maintenance domain containing 2	-2.61261	0.122021	4.80286	0.0464875	0.547531	Up 36 ZZf
HTR4	5-hydroxytryptamine receptor 4	-2.58819	3.12108	14.4922	0.00204319	0.345303	Up 36 ZZf
LOC110090973	ras-related protein Rab-14-like	-2.57475	0.0115523	7.32084	0.017506	0.434029	Up 36 ZZf
SMYD1	SET and MYND domain containing 1	-2.57315	1.18605	7.79972	0.0147873	0.428621	Up 36 ZZf
SLC30A3	solute carrier family 30 member 3	-2.56439	5.48556	6.61941	0.022615	0.459082	Up 36 ZZf
LOC110087105	probable cation-transporting ATPase 13A5	-2.50759	0.67403	6.10192	0.0275189	0.492225	Up 36 ZZf
CUNH3orf80	chromosome unknown C3orf80 homolog	-2.50368	2.44558	7.24101	0.0180139	0.437672	Up 36 ZZf
SERTAD4	SERTA domain containing 4	-2.4955	4.50098	9.22149	0.00919253	0.397269	Up 36 ZZf
LOC110076774	NA	-2.4773	2.02372	12.5766	0.00339156	0.386685	Up 36 ZZf
FAM196A	family with sequence similarity 196 member A	-2.46162	4.54104	16.0111	0.00140348	0.329095	Up 36 ZZf
LOC110071128	syncytin-2-like	-2.45853	4.29979	5.74543	0.0316272	0.504045	Up 36 ZZf
LOC110086815	uncharacterized oxidoreductase YjhC-like	-2.45073	5.85618	17.2142	0.00105766	0.327144	Up 36 ZZf
LRRC17	leucine rich repeat containing 17	-2.44114	4.46372	14.5213	0.00202809	0.345303	Up 36 ZZf
LOC110074990	succinate dehydrogenase assembly factor 2	-2.42062	0.0337396	6.14755	0.0270396	0.490319	Up 36 ZZf
SCX	scleraxis bHLH transcription factor	-2.40256	4.0606	6.47094	0.023909	0.465915	Up 36 ZZf
TUBB1	tubulin beta 1 class VI	-2.40173	2.54099	5.5764	0.0338245	0.516285	Up 36 ZZf
LOC110088725	NA	-2.35781	2.49891	14.8214	0.00187999	0.345303	Up 36 ZZf
PLPP4	phospholipid phosphatase 4	-2.35382	2.69941	9.30085	0.00896113	0.397269	Up 36 ZZf
LOC110078482	uncharacterized LOC110078482	-2.32105	0.754253	4.80231	0.0464985	0.547531	Up 36 ZZf
LOC110074395	histone H3	-2.30002	2.28924	10.432	0.00629881	0.386685	Up 36 ZZf
WISP1	WNT1 inducible signaling pathway protein 1	-2.29867	1.58785	8.95102	0.0100348	0.400776	Up 36 ZZf
LOC110075223	toll-like receptor 1	-2.29573	1.67506	9.60842	0.00812599	0.396152	Up 36 ZZf
SMOC2	SPARC related modular calcium binding 2	-2.29379	4.95869	15.3934	0.00163083	0.341179	Up 36 ZZf
LOC110088884	contactin-3-like	-2.29228	4.76665	6.68838	0.0220419	0.45645	Up 36 ZZf
LOC110071814	NA	-2.29051	2.25066	10.0852	0.00700325	0.386685	Up 36 ZZf
LOC110071195	mucin-5AC-like	-2.2871	0.265097	5.19657	0.0394518	0.53041	Up 36 ZZf
CCDC83	coiled-coil domain containing 83	-2.25746	1.95713	8.20211	0.0128774	0.419073	Up 36 ZZf
LOC110087137	protein FAM173A-like	-2.25558	1.92731	4.56613	0.0514325	0.557308	Up 36 ZZf
FGL1	fibrinogen like 1	-2.2499	1.57845	4.42622	0.0546481	0.567203	Up 36 ZZf
IGSF10	immunoglobulin superfamily member 10	-2.24688	6.59206	8.13393	0.0131798	0.421799	Up 36 ZZf
NUGGC	nuclear GTPase	-2.23704	3.50056	6.7776	0.0213254	0.453961	Up 36 ZZf
MACC1	MACC1	-2.20449	1.54467	6.18788	0.0266241	0.48642	Up 36 ZZf
ADGRD1	adhesion G protein-coupled receptor D1	-2.19402	2.41966	8.6951	0.0109153	0.403545	Up 36 ZZf
CENPU	centromere protein U	-2.1863	4.13286	27.075	0.00015027	0.257973	Up 36 ZZf
ATF5	activating transcription factor 5	-2.18091	8.35254	10.552	0.00607449	0.386685	Up 36 ZZf
SSPN	sarcospan	-2.17316	4.18755	21.6137	0.000412314	0.257973	Up 36 ZZf
HAND1	heart and neural crest derivatives expressed 1	-2.17193	1.73294	6.70633	0.0218955	0.45645	Up 36 ZZf
TTLL10	tubulin tyrosine ligase like 10	-2.15089	4.74851	10.2112	0.00673716	0.386685	Up 36 ZZf
SLC25A21	solute carrier family 25 member 21	-2.14978	1.01804	7.12795	0.0187629	0.440799	Up 36 ZZf
LOC110074998	NA	-2.1474	3.25069	11.3103	0.00485278	0.386685	Up 36 ZZf
LOC110075220	transmembrane protease serine 12-like	-2.12479	0.820108	5.7486	0.0315877	0.504045	Up 36 ZZf
KCNJ8	potassium voltage-gated channel subfamily J member 8	-2.11586	2.43679	9.10376	0.00954864	0.398448	Up 36 ZZf
LOC110076221	interleukin-17 receptor E-like	-2.11555	2.71409	8.36897	0.0121706	0.415088	Up 36 ZZf
COL25A1	collagen type XXV alpha 1 chain	-2.10166	4.08598	7.85674	0.0144976	0.428282	Up 36 ZZf
RFESD	Rieske Fe-S domain containing	-2.09711	2.99107	12.3214	0.00363967	0.386685	Up 36 ZZf
LOC110090477	zinc-binding protein A33-like	-2.09647	3.28376	4.67735	0.0490355	0.551361	Up 36 ZZf
LOC110076801	NA	-2.09258	3.56386	7.01935	0.0195167	0.444558	Up 36 ZZf
LOC110069970	zinc finger protein 165-like	-2.04891	2.37017	6.84825	0.0207773	0.450591	Up 36 ZZf
TNFRSF19	TNF receptor superfamily member 19	-2.03475	3.92374	5.36857	0.036777	0.523501	Up 36 ZZf
TMEM128	transmembrane protein 128	-2.02703	1.99545	8.80866	0.010514	0.400956	Up 36 ZZf
ESRRG	estrogen related receptor gamma	-2.02534	2.79697	6.02828	0.0283137	0.495368	Up 36 ZZf
LOC110071431	histone H4	-2.01931	1.85701	4.55496	0.0516809	0.557645	Up 36 ZZf
LOC110071792	NA	-2.01485	6.11766	8.75109	0.0107152	0.401319	Up 36 ZZf
CHODL	chondrolectin	-2.01082	4.73401	10.9082	0.00546101	0.386685	Up 36 ZZf
CST7	cystatin F	-2.00523	2.12667	7.01209	0.0195684	0.444558	Up 36 ZZf
TM4SF19	transmembrane 4 L six family member 19	-1.99181	2.21333	10.9493	0.00539485	0.386685	Up 36 ZZf
CNN1	calponin 1	-1.97895	3.27195	10.3295	0.00649806	0.386685	Up 36 ZZf
LRRC27	leucine rich repeat containing 27	-1.974	0.97336	5.80065	0.030946	0.502327	Up 36 ZZf
LOC110072693	tigger transposable element-derived protein 1-like	-1.97225	3.41962	8.53848	0.0114983	0.408424	Up 36 ZZf
TUBA8	tubulin alpha 8	-1.96618	0.749623	4.94664	0.0437587	0.546516	Up 36 ZZf
MYOF	myoferlin	-1.95771	7.10444	7.96215	0.0139792	0.426016	Up 36 ZZf
CFAP157	cilia and flagella associated protein 157	-1.95055	5.39062	5.91779	0.0295572	0.495405	Up 36 ZZf
LOC110072028	NA	-1.94968	7.94127	4.72799	0.0479882	0.550608	Up 36 ZZf
LOC110071206	collagen alpha-1(XVI) chain-like	-1.94958	5.17854	9.33774	0.00885589	0.397069	Up 36 ZZf
LOC110085302	NA	-1.94657	4.56733	12.1167	0.00385393	0.386685	Up 36 ZZf
SLITRK5	SLIT and NTRK like family member 5	-1.94576	4.95222	5.67535	0.0325173	0.5095	Up 36 ZZf
LCA5L	LCA5L	-1.9417	0.517868	5.41475	0.0360956	0.521379	Up 36 ZZf
COLQ	collagen like tail subunit of asymmetric acetylcholinesterase	-1.93978	1.444	4.59986	0.0506912	0.554877	Up 36 ZZf
CASKIN1	CASK interacting protein 1	-1.92838	7.20028	7.37822	0.0171513	0.433164	Up 36 ZZf
RNF207	ring finger protein 207	-1.91549	2.52917	5.61424	0.0333175	0.512685	Up 36 ZZf
BIRC5	baculoviral IAP repeat containing 5	-1.88105	2.22415	6.39917	0.0245655	0.470268	Up 36 ZZf
VWA3B	von Willebrand factor A domain containing 3B	-1.87911	3.74939	4.43393	0.0544648	0.566721	Up 36 ZZf
LOC110090542	uncharacterized LOC110090542	-1.87744	3.92338	5.48678	0.0350622	0.517764	Up 36 ZZf
PTGS2	prostaglandin-endoperoxide synthase 2	-1.86998	5.96198	5.51325	0.0346912	0.516288	Up 36 ZZf
LOC110071780	tyrosine-protein phosphatase non-receptor type substrate 1-like	-1.86023	3.10611	12.3346	0.00362633	0.386685	Up 36 ZZf
EPDR1	ependymin related 1	-1.8573	2.13695	6.55866	0.0231344	0.462915	Up 36 ZZf
LOC110072164	pleckstrin homology domain-containing family A member 2-like	-1.85613	2.61357	8.60557	0.0112443	0.405	Up 36 ZZf
LOC110070024	zinc finger protein 202-like	-1.84932	3.24941	6.27398	0.0257618	0.47881	Up 36 ZZf
LOC110075222	toll-like receptor 6	-1.84748	2.33367	8.63774	0.0111248	0.404176	Up 36 ZZf
LAYN	layilin	-1.84255	3.37109	5.09732	0.0410994	0.537134	Up 36 ZZf
NKAIN2	sodium/potassium transporting ATPase interacting 2	-1.84102	3.64413	9.22385	0.00918553	0.397269	Up 36 ZZf
LOC110084239	NA	-1.83468	3.77043	7.34436	0.0173596	0.433566	Up 36 ZZf
SH3PXD2A	SH3 and PX domains 2A	-1.83196	8.68282	18.5948	0.000775491	0.295985	Up 36 ZZf
SKIL	SKI like proto-oncogene	-1.8247	7.70792	12.125	0.00384496	0.386685	Up 36 ZZf
LOC110087847	peroxidasin homolog	-1.82413	2.76639	5.94854	0.0292048	0.495405	Up 36 ZZf
LOC110091515	uncharacterized LOC110091515	-1.8206	1.77439	6.00415	0.0285799	0.495368	Up 36 ZZf
MTHFD2	methylenetetrahydrofolate dehydrogenase (NADP+ dependent) 2	-1.82015	6.16616	15.1437	0.00173459	0.345303	Up 36 ZZf
APOOL	apolipoprotein O like	-1.80052	2.56162	11.1434	0.00509519	0.386685	Up 36 ZZf
LOC110083345	NA	-1.79781	2.03013	6.21462	0.0263527	0.484756	Up 36 ZZf
NETO2	neuropilin and tolloid like 2	-1.79615	4.2414	8.85692	0.0103486	0.400956	Up 36 ZZf
EDNRA	endothelin receptor type A	-1.79283	7.40439	5.78335	0.0311575	0.502849	Up 36 ZZf
KCNE4	potassium voltage-gated channel subfamily E regulatory subunit 4	-1.78638	1.80722	4.99695	0.0428487	0.54412	Up 36 ZZf
RAD51C	RAD51 paralog C	-1.78521	3.28217	10.6873	0.00583244	0.386685	Up 36 ZZf
LOC110090086	E3 ubiquitin-protein ligase bre-1-like	-1.78122	3.24356	7.52288	0.0162935	0.428978	Up 36 ZZf
KNL1	kinetochore scaffold 1	-1.77288	4.59238	20.8795	0.000478171	0.257973	Up 36 ZZf
CRTAP	cartilage associated protein	-1.77275	6.49582	16.2278	0.00133255	0.328786	Up 36 ZZf
COL16A1	collagen type XVI alpha 1 chain	-1.77136	6.96589	5.98951	0.0287429	0.495368	Up 36 ZZf
LOC110075639	rho GTPase-activating protein 11A-like	-1.74329	3.71595	4.86722	0.0452419	0.546516	Up 36 ZZf
METTL12	methyltransferase like 12	-1.74193	1.27887	4.78122	0.0469156	0.547678	Up 36 ZZf
LOC110077168	pericentrin-like	-1.73477	1.87701	6.41186	0.0244479	0.469374	Up 36 ZZf
ALDH1L2	aldehyde dehydrogenase 1 family member L2	-1.7316	3.65574	9.34888	0.00882439	0.397069	Up 36 ZZf
TLR3	toll like receptor 3	-1.72202	4.26825	18.3341	0.000821379	0.295985	Up 36 ZZf
LOC110070311	S-adenosylmethionine synthase-like	-1.72113	1.71046	4.72381	0.0480736	0.550608	Up 36 ZZf
LOC110082201	calpain-15-like	-1.71629	4.24512	15.7629	0.00149015	0.337852	Up 36 ZZf
AK7	adenylate kinase 7	-1.70492	3.08283	7.84558	0.0145537	0.428441	Up 36 ZZf
KDELR3	KDEL endoplasmic reticulum protein retention receptor 3	-1.70222	3.69721	7.4451	0.0167483	0.433164	Up 36 ZZf
LOC110078592	protein kinase C and casein kinase substrate in neurons protein 2-like	-1.70021	3.85844	10.6185	0.00595404	0.386685	Up 36 ZZf
LOC110071696	phosphatidylinositol 4	-1.69234	2.53194	5.62337	0.0331964	0.512041	Up 36 ZZf
SERPINH1	serpin family H member 1	-1.68387	7.17316	16.3855	0.00128352	0.328786	Up 36 ZZf
OTC	ornithine carbamoyltransferase	-1.66931	1.66452	5.79437	0.0310226	0.502327	Up 36 ZZf
MXRA5	matrix remodeling associated 5	-1.66882	6.6097	6.55668	0.0231515	0.462915	Up 36 ZZf
TREX2	three prime repair exonuclease 2	-1.66533	4.62602	21.0638	0.000460571	0.257973	Up 36 ZZf
MYBL2	MYB proto-oncogene like 2	-1.66426	2.01859	4.60884	0.0504961	0.554385	Up 36 ZZf
TERF1	telomeric repeat binding factor 1	-1.66166	1.94541	4.67287	0.0491296	0.551361	Up 36 ZZf
CUNH2orf88	chromosome unknown C2orf88 homolog	-1.66024	4.08673	8.08064	0.013422	0.425518	Up 36 ZZf
LOC110074674	forkhead box protein D4-like 3	-1.65722	1.19791	4.63852	0.0498571	0.553191	Up 36 ZZf
ACTN2	actinin alpha 2	-1.64745	2.53254	4.88322	0.0449383	0.546516	Up 36 ZZf
NDNF	neuron derived neurotrophic factor	-1.64669	3.40578	4.91588	0.0443263	0.546516	Up 36 ZZf
FBLN5	fibulin 5	-1.64076	3.88399	5.79632	0.0309988	0.502327	Up 36 ZZf
CUNH3orf14	chromosome unknown C3orf14 homolog	-1.6385	3.05277	8.29459	0.0124799	0.417878	Up 36 ZZf
MPPED1	metallophosphoesterase domain containing 1	-1.63654	2.6468	5.17629	0.039782	0.533583	Up 36 ZZf
HOMER2	homer scaffolding protein 2	-1.63299	3.45515	13.2954	0.00279112	0.374518	Up 36 ZZf
BCL11B	B-cell CLL/lymphoma 11B	-1.62932	4.55489	5.31107	0.0376466	0.525935	Up 36 ZZf
ZBBX	zinc finger B-box domain containing	-1.62854	2.77448	6.70011	0.0219461	0.45645	Up 36 ZZf
LOC110078446	NA	-1.62462	4.51242	25.4526	0.000199667	0.257973	Up 36 ZZf
HK3	hexokinase 3	-1.62418	3.26266	6.00666	0.0285521	0.495368	Up 36 ZZf
LOC110081859	histone H4	-1.62329	5.79597	5.04299	0.0420357	0.539582	Up 36 ZZf
LOC110075207	NA	-1.61669	2.61828	4.89439	0.0447278	0.546516	Up 36 ZZf
CPZ	carboxypeptidase Z	-1.61497	3.40417	9.36616	0.00877579	0.397069	Up 36 ZZf
ZNF703	zinc finger protein 703	-1.61215	5.78816	9.19835	0.00926128	0.397269	Up 36 ZZf
GUCY1B3	guanylate cyclase 1 soluble subunit beta	-1.60709	4.7773	6.8222	0.0209774	0.450903	Up 36 ZZf
NOX4	NADPH oxidase 4	-1.60001	3.89856	4.82419	0.0460703	0.547112	Up 36 ZZf
WDR4	WD repeat domain 4	-1.59698	3.51809	10.7579	0.00571069	0.386685	Up 36 ZZf
LOC110075581	CD99 antigen-like	-1.59565	7.80461	11.0186	0.00528556	0.386685	Up 36 ZZf
EEF1E1	eukaryotic translation elongation factor 1 epsilon 1	-1.58949	4.51136	16.6253	0.00121291	0.328786	Up 36 ZZf
CLMP	CXADR like membrane protein	-1.58399	5.90774	7.93637	0.0141039	0.426016	Up 36 ZZf
RPL23	ribosomal protein L23	-1.58014	8.75489	6.50305	0.023622	0.465915	Up 36 ZZf
EPB41L4A	erythrocyte membrane protein band 4.1 like 4A	-1.57561	4.88784	4.56731	0.0514063	0.557308	Up 36 ZZf
MYOCD	myocardin	-1.57528	6.3261	7.95707	0.0140036	0.426016	Up 36 ZZf
CKAP2	cytoskeleton associated protein 2	-1.57503	3.88438	8.66407	0.011028	0.404176	Up 36 ZZf
RPL26L1	ribosomal protein L26 like 1	-1.56886	6.54816	15.2838	0.00167547	0.345303	Up 36 ZZf
CHAC1	ChaC glutathione specific gamma-glutamylcyclotransferase 1	-1.56632	5.56055	4.6363	0.0499045	0.55339	Up 36 ZZf
LOC110081149	ER membrane protein complex subunit 3-like	-1.5633	4.42582	5.73712	0.0317312	0.504045	Up 36 ZZf
C1D	C1D nuclear receptor corepressor	-1.56099	4.61779	9.70357	0.00788616	0.388486	Up 36 ZZf
LOC110071686	zinc finger protein 420-like	-1.55989	3.23724	7.68586	0.0153863	0.428806	Up 36 ZZf
NTPCR	nucleoside-triphosphatase	-1.55259	3.16898	10.4814	0.00620521	0.386685	Up 36 ZZf
TPT1	tumor protein	-1.54731	9.76363	8.26061	0.0126243	0.419073	Up 36 ZZf
CACNB3	calcium voltage-gated channel auxiliary subunit beta 3	-1.5464	6.98043	13.9206	0.00236701	0.359055	Up 36 ZZf
THAP5	THAP domain containing 5	-1.54594	2.08759	9.03893	0.00975158	0.398448	Up 36 ZZf
RPS6KA2	ribosomal protein S6 kinase A2	-1.54219	4.37827	10.3685	0.00642135	0.386685	Up 36 ZZf
LOC110071031	NA	-1.53835	4.25193	16.7816	0.00116929	0.328786	Up 36 ZZf
LOC110078389	NA	-1.5379	3.47604	5.8367	0.0305106	0.499187	Up 36 ZZf
PLOD2	procollagen-lysine	-1.53783	6.75304	18.4199	0.000805933	0.295985	Up 36 ZZf
NMNAT3	nicotinamide nucleotide adenylyltransferase 3	-1.52816	3.68789	9.89894	0.00741897	0.386685	Up 36 ZZf
NFIA	nuclear factor I A	-1.52772	6.73002	6.11136	0.027419	0.491454	Up 36 ZZf
LOC110077350	40S ribosomal protein S23	-1.50949	6.33081	6.72138	0.0217737	0.456079	Up 36 ZZf
FAAP20	Fanconi anemia core complex associated protein 20	-1.49939	2.30661	5.96141	0.0290587	0.495368	Up 36 ZZf
FAS	Fas cell surface death receptor	-1.49503	4.38493	14.6168	0.00197957	0.345303	Up 36 ZZf
DKK2	dickkopf WNT signaling pathway inhibitor 2	-1.4877	4.4973	7.41956	0.0169009	0.433164	Up 36 ZZf
APCDD1L	APC down-regulated 1 like	-1.48304	4.41732	11.0324	0.00526408	0.386685	Up 36 ZZf
LOC110076170	calreticulin-like	-1.48253	3.59199	7.84725	0.0145453	0.428441	Up 36 ZZf
CASS4	Cas scaffolding protein family member 4	-1.48234	1.11686	4.84286	0.0457087	0.546516	Up 36 ZZf
TSPAN12	tetraspanin 12	-1.48189	6.04948	7.02734	0.0194601	0.444558	Up 36 ZZf
TMEM45A	transmembrane protein 45A	-1.47789	4.44884	10.0136	0.00715971	0.386685	Up 36 ZZf
CENPM	centromere protein M	-1.47776	2.413	4.67161	0.049156	0.551361	Up 36 ZZf
TMEM200A	transmembrane protein 200A	-1.47436	4.84265	9.30906	0.00893759	0.397269	Up 36 ZZf
CSGALNACT1	chondroitin sulfate N-acetylgalactosaminyltransferase 1	-1.47303	3.63545	9.02926	0.00978228	0.398448	Up 36 ZZf
LOC110077803	uncharacterized LOC110077803	-1.45611	3.63524	5.52822	0.0344834	0.516288	Up 36 ZZf
ESCO2	establishment of sister chromatid cohesion N-acetyltransferase 2	-1.45509	2.60339	5.59659	0.0335529	0.514191	Up 36 ZZf
LOC110076625	patatin-like phospholipase domain-containing protein 2	-1.44951	6.34391	23.7753	0.000271459	0.257973	Up 36 ZZf
DIRC2	disrupted in renal carcinoma 2	-1.44666	6.99414	9.24201	0.00913203	0.397269	Up 36 ZZf
FGF10	fibroblast growth factor 10	-1.44596	6.31943	13.562	0.00260035	0.366677	Up 36 ZZf
ACTG1	actin gamma 1	-1.44131	11.7358	6.83488	0.0208798	0.450591	Up 36 ZZf
LOC110072279	NA	-1.43891	3.89401	11.5627	0.00451106	0.386685	Up 36 ZZf
NEK7	NIMA related kinase 7	-1.43637	6.95528	11.6505	0.0043987	0.386685	Up 36 ZZf
SPATS2L	spermatogenesis associated serine rich 2 like	-1.43621	3.01099	8.28408	0.0125244	0.418621	Up 36 ZZf
MZT1	mitotic spindle organizing protein 1	-1.43367	4.10047	9.03251	0.00977195	0.398448	Up 36 ZZf
FPGT	fucose-1-phosphate guanylyltransferase	-1.4323	4.76126	15.6037	0.00154898	0.337885	Up 36 ZZf
LOC110079071	60S ribosomal protein L22-like 1	-1.43067	3.47414	5.19704	0.0394442	0.53041	Up 36 ZZf
FRMD1	FERM domain containing 1	-1.43031	5.19026	6.47927	0.0238342	0.465915	Up 36 ZZf
LOC110087110	fatty acyl-CoA hydrolase precursor	-1.42462	4.72548	6.9199	0.0202382	0.446998	Up 36 ZZf
LOC110091603	methyltransferase-like protein 13	-1.42192	4.03158	12.903	0.00310208	0.386685	Up 36 ZZf
CUNH8orf37	chromosome unknown C8orf37 homolog	-1.42025	3.08991	8.87766	0.0102785	0.400956	Up 36 ZZf
GALNT16	polypeptide N-acetylgalactosaminyltransferase 16	-1.41781	5.41964	8.08219	0.0134148	0.425518	Up 36 ZZf
ARHGAP5	Rho GTPase activating protein 5	-1.41756	8.83894	16.8931	0.00113925	0.328786	Up 36 ZZf
NUDT17	nudix hydrolase 17	-1.41648	4.37972	12.1266	0.00384331	0.386685	Up 36 ZZf
EPHB3	EPH receptor B3	-1.41475	7.42491	6.38076	0.0247372	0.471965	Up 36 ZZf
LOC110070414	NA	-1.41359	3.42112	5.28894	0.0379879	0.526016	Up 36 ZZf
KCND2	potassium voltage-gated channel subfamily D member 2	-1.41154	3.68823	4.89272	0.0447594	0.546516	Up 36 ZZf
LOC110072299	rho GTPase-activating protein 7-like	-1.41039	6.34221	20.7251	0.000493519	0.257973	Up 36 ZZf
JARID2	jumonji and AT-rich interaction domain containing 2	-1.4103	9.3548	7.11552	0.0188474	0.44092	Up 36 ZZf
NSUN6	NOP2/Sun RNA methyltransferase family member 6	-1.40913	4.0861	9.17506	0.00933111	0.397269	Up 36 ZZf
KCNJ10	potassium voltage-gated channel subfamily J member 10	-1.40827	5.00808	5.03558	0.0421653	0.540509	Up 36 ZZf
LOC110089751	ADP/ATP translocase 3	-1.40786	9.06816	6.97713	0.0198193	0.444558	Up 36 ZZf
ADAMTS19	ADAM metallopeptidase with thrombospondin type 1 motif 19	-1.40169	6.23153	5.92026	0.0295286	0.495405	Up 36 ZZf
DACT3	dishevelled binding antagonist of beta catenin 3	-1.39804	4.34845	6.90183	0.0203726	0.447376	Up 36 ZZf
LOC110089833	dimethylaniline monooxygenase [N-oxide-forming] 5-like	-1.3962	4.81205	6.30772	0.0254327	0.476686	Up 36 ZZf
CNPY2	canopy FGF signaling regulator 2	-1.39142	4.71278	21.9015	0.000389398	0.257973	Up 36 ZZf
DNAJC9	DnaJ heat shock protein family (Hsp40) member C9	-1.38962	4.41838	14.9236	0.0018324	0.345303	Up 36 ZZf
DEPTOR	DEP domain containing MTOR interacting protein	-1.37927	4.7692	4.90463	0.044536	0.546516	Up 36 ZZf
DZIP1	DAZ interacting zinc finger protein 1	-1.37707	4.72365	13.4201	0.0027	0.369769	Up 36 ZZf
COPS9	COP9 signalosome subunit 9	-1.37589	1.97557	4.64233	0.0497758	0.553191	Up 36 ZZf
ATP8A1	ATPase phospholipid transporting 8A1	-1.37581	5.6083	10.3369	0.0064834	0.386685	Up 36 ZZf
KCNJ2	potassium voltage-gated channel subfamily J member 2	-1.3737	3.84983	5.25325	0.0385458	0.527471	Up 36 ZZf
SUN3	Sad1 and UNC84 domain containing 3	-1.36684	3.23237	10.8209	0.00560435	0.386685	Up 36 ZZf
CCNA2	cyclin A2	-1.35286	3.10121	5.19601	0.0394608	0.53041	Up 36 ZZf
CEP83	centrosomal protein 83	-1.3518	4.14456	5.51019	0.0347338	0.516288	Up 36 ZZf
ORAOV1	oral cancer overexpressed 1	-1.34905	4.69234	14.8181	0.00188153	0.345303	Up 36 ZZf
NEXN	nexilin F-actin binding protein	-1.34796	6.38889	8.88184	0.0102644	0.400956	Up 36 ZZf
MRPL27	mitochondrial ribosomal protein L27	-1.34652	4.88149	11.0336	0.00526227	0.386685	Up 36 ZZf
S100A6	S100 calcium binding protein A6	-1.34301	3.40278	5.80126	0.0309386	0.502327	Up 36 ZZf
PPP1R3C	protein phosphatase 1 regulatory subunit 3C	-1.33188	5.67979	7.14874	0.0186224	0.440799	Up 36 ZZf
LOC110073653	NA	-1.32422	3.58312	7.32478	0.0174814	0.433992	Up 36 ZZf
HYAL3	hyaluronoglucosaminidase 3	-1.32148	2.89062	6.98437	0.019767	0.444558	Up 36 ZZf
LOC110069791	uncharacterized protein F13E9.13	-1.31788	3.52444	9.23466	0.00915365	0.397269	Up 36 ZZf
LOC110080645	three prime repair exonuclease 2-like	-1.31663	2.65416	5.44084	0.0357171	0.520691	Up 36 ZZf
LACC1	laccase domain containing 1	-1.31437	2.63481	4.86622	0.045261	0.546516	Up 36 ZZf
C1QTNF6	C1q and TNF related 6	-1.3089	4.19469	4.70971	0.0483632	0.551361	Up 36 ZZf
ANKRD13B	ankyrin repeat domain 13B	-1.30543	3.23127	6.13398	0.0271812	0.490544	Up 36 ZZf
GLT8D2	glycosyltransferase 8 domain containing 2	-1.3016	4.60148	5.41187	0.0361377	0.521379	Up 36 ZZf
BCL10	B-cell CLL/lymphoma 10	-1.30143	3.42351	4.856	0.0454561	0.546516	Up 36 ZZf
LOC110072927	NA	-1.29991	2.78871	5.22479	0.0389976	0.529478	Up 36 ZZf
LOC110079117	NA	-1.29617	4.29539	7.21825	0.0181618	0.438728	Up 36 ZZf
CHCHD4	coiled-coil-helix-coiled-coil-helix domain containing 4	-1.29596	4.16962	12.1578	0.00380982	0.386685	Up 36 ZZf
LOC110079575	NA	-1.2938	4.09476	4.91803	0.0442863	0.546516	Up 36 ZZf
CDH11	cadherin 11	-1.2909	8.07068	4.72108	0.0481295	0.550639	Up 36 ZZf
PDGFC	platelet derived growth factor C	-1.29012	4.43131	6.14159	0.0271016	0.490544	Up 36 ZZf
CDON	cell adhesion associated	-1.28973	7.84959	9.28936	0.00899424	0.397269	Up 36 ZZf
TMEM167A	transmembrane protein 167A	-1.28889	3.82138	6.64791	0.0223761	0.456866	Up 36 ZZf
TMTC2	transmembrane and tetratricopeptide repeat containing 2	-1.28541	6.76736	7.67761	0.0154308	0.428806	Up 36 ZZf
RPS15A	ribosomal protein S15a	-1.28511	7.83878	5.95177	0.029168	0.495383	Up 36 ZZf
LOC110077573	NA	-1.28442	4.46145	9.87609	0.00747194	0.386685	Up 36 ZZf
PHYKPL	5-phosphohydroxy-L-lysine phospho-lyase	-1.28038	3.09472	6.0767	0.0277882	0.49239	Up 36 ZZf
LOC110084407	NA	-1.27774	4.21477	5.10857	0.0409085	0.536832	Up 36 ZZf
EIF3M	eukaryotic translation initiation factor 3 subunit M	-1.27761	7.34045	9.94005	0.00732478	0.386685	Up 36 ZZf
LOC110069946	zinc finger protein 554-like	-1.27651	4.68058	4.92641	0.044131	0.546516	Up 36 ZZf
ELMOD2	ELMO domain containing 2	-1.27439	4.53448	8.59486	0.0112844	0.405236	Up 36 ZZf
LOC110089762	zinc finger protein 160-like	-1.27412	5.75903	22.0386	0.000379	0.257973	Up 36 ZZf
PKIG	cAMP-dependent protein kinase inhibitor gamma	-1.27074	3.04997	5.2557	0.0385072	0.527471	Up 36 ZZf
ARL4C	ADP ribosylation factor like GTPase 4C	-1.27004	5.1404	6.68111	0.0221015	0.45645	Up 36 ZZf
MOCOS	molybdenum cofactor sulfurase	-1.26703	4.02949	8.45941	0.0118064	0.411278	Up 36 ZZf
AP4S1	adaptor related protein complex 4 sigma 1 subunit	-1.26083	2.83992	7.05444	0.0192694	0.444376	Up 36 ZZf
SHCBP1L	SHC binding and spindle associated 1 like	-1.25511	3.81282	9.96561	0.00726694	0.386685	Up 36 ZZf
YBX1	Y-box binding protein 1	-1.248	9.53838	6.41238	0.0244431	0.469374	Up 36 ZZf
LOC110089983	core histone macro-H2A.2	-1.24762	6.93324	16.2213	0.00133462	0.328786	Up 36 ZZf
GATB	glutamyl-tRNA amidotransferase subunit B	-1.23747	5.58952	12.6977	0.0032807	0.386685	Up 36 ZZf
MLF1	myeloid leukemia factor 1	-1.2365	4.59792	12.235	0.00372842	0.386685	Up 36 ZZf
KAT14	lysine acetyltransferase 14	-1.23396	6.7458	15.3911	0.00163174	0.341179	Up 36 ZZf
TDRD15	tudor domain containing 15	-1.23339	5.04744	6.04524	0.0281283	0.495368	Up 36 ZZf
PPFIBP2	PPFIA binding protein 2	-1.22781	7.09773	5.32318	0.0374615	0.525741	Up 36 ZZf
LOC110070285	actin-85C	-1.22777	10.5685	7.68766	0.0153766	0.428806	Up 36 ZZf
DGKZ	diacylglycerol kinase zeta	-1.22514	7.17858	6.99148	0.0197158	0.444558	Up 36 ZZf
LOC110077972	NA	-1.22437	4.46507	5.22823	0.0389426	0.529478	Up 36 ZZf
APIP	APAF1 interacting protein	-1.22323	5.09942	13.8914	0.00238505	0.359055	Up 36 ZZf
RUNX1T1	RUNX1 translocation partner 1	-1.22189	6.29712	6.9479	0.0200319	0.445063	Up 36 ZZf
IFRD1	interferon related developmental regulator 1	-1.2209	7.6113	20.0597	0.000566475	0.280524	Up 36 ZZf
EEF1AKMT1	EEF1A lysine methyltransferase 1	-1.2095	2.31141	4.56069	0.0515534	0.557308	Up 36 ZZf
RSRP1	arginine and serine rich protein 1	-1.20759	8.86687	17.3958	0.0010145	0.327144	Up 36 ZZf
PIGV	phosphatidylinositol glycan anchor biosynthesis class V	-1.2053	4.15138	6.487	0.0237649	0.465915	Up 36 ZZf
ZFPM2	zinc finger protein	-1.1997	5.14265	10.0673	0.00704185	0.386685	Up 36 ZZf
NOL6	nucleolar protein 6	-1.19672	6.07917	8.36163	0.0122007	0.415088	Up 36 ZZf
TMEM200B	transmembrane protein 200B	-1.19452	4.79815	7.18499	0.0183806	0.440618	Up 36 ZZf
TMEM26	transmembrane protein 26	-1.19426	4.86838	5.18881	0.0395778	0.531223	Up 36 ZZf
MARVELD1	MARVEL domain containing 1	-1.19323	5.40945	5.90601	0.0296934	0.495405	Up 36 ZZf
LOC110069991	tumor necrosis factor receptor superfamily member 16-like	-1.19244	5.36421	4.62033	0.0502475	0.554385	Up 36 ZZf
GCHFR	GTP cyclohydrolase I feedback regulator	-1.19184	3.9825	9.0448	0.009733	0.398448	Up 36 ZZf
PURG	purine rich element binding protein G	-1.18986	7.01312	9.81442	0.00761705	0.388276	Up 36 ZZf
LOC110088290	histone H4	-1.1896	4.80698	6.83759	0.020859	0.450591	Up 36 ZZf
ST6GAL2	ST6 beta-galactoside alpha-2	-1.18715	5.76058	5.93829	0.0293216	0.495405	Up 36 ZZf
PSPH	phosphoserine phosphatase	-1.18644	5.75248	5.39079	0.0364472	0.521966	Up 36 ZZf
AOX1	aldehyde oxidase 1	-1.18564	6.15797	6.94899	0.020024	0.445063	Up 36 ZZf
VIPR1	vasoactive intestinal peptide receptor 1	-1.18513	4.59716	7.99762	0.0138096	0.425938	Up 36 ZZf
CINP	cyclin dependent kinase 2 interacting protein	-1.1851	3.68392	9.53076	0.00832803	0.397069	Up 36 ZZf
RPSA	ribosomal protein SA	-1.18325	9.27646	6.01182	0.028495	0.495368	Up 36 ZZf
CUNH5orf24	chromosome unknown C5orf24 homolog	-1.1823	6.16305	12.0321	0.0039467	0.386685	Up 36 ZZf
MARCH1	NA	-1.18061	3.19181	6.68884	0.0220381	0.45645	Up 36 ZZf
LOC110077167	pericentrin-like	-1.18057	5.5835	6.29739	0.025533	0.477739	Up 36 ZZf
GLMN	glomulin	-1.17944	5.57	21.3708	0.000432875	0.257973	Up 36 ZZf
POSTN	periostin	-1.17871	8.52842	5.37721	0.0366483	0.522732	Up 36 ZZf
LIMS1	LIM zinc finger domain containing 1	-1.17851	6.07941	9.7942	0.00766532	0.388276	Up 36 ZZf
LOC110074268	NA	-1.17782	5.5897	5.01483	0.0425309	0.543245	Up 36 ZZf
ENGASE	endo-beta-N-acetylglucosaminidase	-1.17763	5.66102	7.99706	0.0138122	0.425938	Up 36 ZZf
CCND1	cyclin D1	-1.17397	7.32081	10.0421	0.00709696	0.386685	Up 36 ZZf
MBLAC2	metallo-beta-lactamase domain containing 2	-1.17332	2.21521	4.85849	0.0454086	0.546516	Up 36 ZZf
TUBE1	tubulin epsilon 1	-1.17033	3.90032	5.76403	0.0313959	0.503801	Up 36 ZZf
TMEM80	transmembrane protein 80	-1.17017	3.37488	4.74793	0.0475829	0.549671	Up 36 ZZf
KIAA0895	KIAA0895 ortholog	-1.16976	5.04123	8.68583	0.0109488	0.403991	Up 36 ZZf
LOC110072118	fumarylacetoacetate hydrolase domain-containing protein 2	-1.16703	4.86489	5.74786	0.0315969	0.504045	Up 36 ZZf
MCUR1	mitochondrial calcium uniporter regulator 1	-1.1665	5.42047	18.5355	0.000785666	0.295985	Up 36 ZZf
RPL3	ribosomal protein L3	-1.16543	8.944	5.2717	0.0382561	0.527113	Up 36 ZZf
FAM109B	family with sequence similarity 109 member B	-1.16514	3.42049	5.13714	0.0404287	0.53564	Up 36 ZZf
CDCA8	cell division cycle associated 8	-1.16272	4.76199	5.76281	0.031411	0.503801	Up 36 ZZf
DUSP23	dual specificity phosphatase 23	-1.15983	4.41063	11.4658	0.00463882	0.386685	Up 36 ZZf
WDR53	WD repeat domain 53	-1.15891	4.21992	8.37967	0.0121269	0.415088	Up 36 ZZf
RGS17	regulator of G-protein signaling 17	-1.15351	3.69447	9.85888	0.0075121	0.387295	Up 36 ZZf
SERPINF1	serpin family F member 1	-1.15231	6.75154	4.68426	0.048891	0.551361	Up 36 ZZf
LACTB2	lactamase beta 2	-1.1482	4.49344	6.11087	0.0274242	0.491454	Up 36 ZZf
DBNDD2	dysbindin domain containing 2	-1.14755	4.03224	8.21877	0.0128047	0.419073	Up 36 ZZf
PALLD	palladin	-1.14589	7.72442	6.88609	0.0204905	0.447376	Up 36 ZZf
LOC110089661	cholesterol 24-hydroxylase-like	-1.14511	4.59333	7.47592	0.0165663	0.43178	Up 36 ZZf
CARD19	caspase recruitment domain family member 19	-1.14353	3.9537	5.97988	0.0288506	0.495368	Up 36 ZZf
FBXW4	F-box and WD repeat domain containing 4	-1.14207	6.36862	10.7697	0.00569048	0.386685	Up 36 ZZf
MAP2K6	mitogen-activated protein kinase kinase 6	-1.139	4.03914	5.56414	0.0339907	0.516285	Up 36 ZZf
STMN1	stathmin 1	-1.13578	7.26129	6.26697	0.0258307	0.47881	Up 36 ZZf
NDUFB10	NADH:ubiquinone oxidoreductase subunit B10	-1.13245	5.29953	5.46769	0.0353325	0.519849	Up 36 ZZf
RPS7	ribosomal protein S7	-1.12662	9.52616	4.62267	0.0501971	0.554385	Up 36 ZZf
OSGIN2	oxidative stress induced growth inhibitor family member 2	-1.12632	4.84055	10.154	0.0068564	0.386685	Up 36 ZZf
RPS3A	ribosomal protein S3A	-1.12043	9.54833	5.06149	0.0417141	0.539582	Up 36 ZZf
LOC110072091	hexokinase-2	-1.11472	4.70111	4.84934	0.045584	0.546516	Up 36 ZZf
FERMT1	fermitin family member 1	-1.1143	5.35947	10.7447	0.00573322	0.386685	Up 36 ZZf
LZTFL1	leucine zipper transcription factor like 1	-1.11331	4.65363	10.96	0.0053779	0.386685	Up 36 ZZf
IKZF2	IKAROS family zinc finger 2	-1.11123	3.86233	7.42429	0.0168726	0.433164	Up 36 ZZf
LOC110090182	zinc finger and SCAN domain-containing protein 21-like	-1.11024	5.63821	5.79234	0.0310475	0.502327	Up 36 ZZf
RCOR2	REST corepressor 2	-1.10938	5.51992	4.77818	0.0469761	0.548044	Up 36 ZZf
CBX5	chromobox 5	-1.10681	7.93564	7.41296	0.0169406	0.433164	Up 36 ZZf
RAD17	RAD17 checkpoint clamp loader component	-1.10646	3.51568	6.4201	0.0243719	0.469374	Up 36 ZZf
PECR	peroxisomal trans-2-enoyl-CoA reductase	-1.10502	5.46996	9.88683	0.00744698	0.386685	Up 36 ZZf
UGDH	UDP-glucose 6-dehydrogenase	-1.10429	6.86442	7.43399	0.0168145	0.433164	Up 36 ZZf
LOC110071027	C-type lectin domain family 2 member D-like	-1.10208	2.89899	5.38537	0.0365273	0.522716	Up 36 ZZf
PLK4	polo like kinase 4	-1.09958	3.28953	5.99655	0.0286644	0.495368	Up 36 ZZf
KDM6B	lysine demethylase 6B	-1.09649	9.69096	4.45072	0.0540681	0.566135	Up 36 ZZf
NXN	nucleoredoxin	-1.09553	6.67868	9.15463	0.00939283	0.397599	Up 36 ZZf
CDC42EP4	CDC42 effector protein 4	-1.09443	4.63938	8.02497	0.0136804	0.425518	Up 36 ZZf
PYGO1	pygopus family PHD finger 1	-1.09427	5.84518	9.65789	0.00800028	0.392055	Up 36 ZZf
SHD	Src homology 2 domain containing transforming protein D	-1.09392	4.7217	5.0637	0.0416757	0.539582	Up 36 ZZf
TMEM263	transmembrane protein 263	-1.09014	5.67609	9.75222	0.00776671	0.388276	Up 36 ZZf
EVA1A	eva-1 homolog A	-1.08953	3.18031	4.80912	0.0463646	0.547531	Up 36 ZZf
HSP90AA1	heat shock protein 90 alpha family class A member 1	-1.08851	8.57052	8.77468	0.0106322	0.400956	Up 36 ZZf
GLIPR2	GLI pathogenesis related 2	-1.0831	5.46722	6.72606	0.0217359	0.456079	Up 36 ZZf
EMILIN1	elastin microfibril interfacer 1	-1.08163	8.54038	6.24183	0.0260799	0.481108	Up 36 ZZf
TRAF4	TNF receptor associated factor 4	-1.07857	6.73086	4.88586	0.0448884	0.546516	Up 36 ZZf
NAP1L1	nucleosome assembly protein 1 like 1	-1.07843	8.62832	6.15908	0.0269201	0.489451	Up 36 ZZf
AP4B1	adaptor related protein complex 4 beta 1 subunit	-1.07726	4.91141	6.50436	0.0236104	0.465915	Up 36 ZZf
CETN3	centrin 3	-1.07604	5.32288	6.68039	0.0221074	0.45645	Up 36 ZZf
ANXA6	annexin A6	-1.076	7.80424	12.7066	0.00327271	0.386685	Up 36 ZZf
LOC110087437	glutamine synthetase-like	-1.07436	5.99984	11.6032	0.00445886	0.386685	Up 36 ZZf
UROS	uroporphyrinogen III synthase	-1.07141	4.43554	10.9625	0.00537391	0.386685	Up 36 ZZf
RYR2	ryanodine receptor 2	-1.06728	6.05171	4.72833	0.0479812	0.550608	Up 36 ZZf
PDXK	pyridoxal kinase	-1.06642	6.88763	8.614	0.0112128	0.404995	Up 36 ZZf
DHX35	DEAH-box helicase 35	-1.06611	6.15348	11.4783	0.00462208	0.386685	Up 36 ZZf
LONRF2	LON peptidase N-terminal domain and ring finger 2	-1.06602	7.00125	11.8304	0.00417863	0.386685	Up 36 ZZf
TGFB1	transforming growth factor beta 1	-1.06267	4.57999	5.84356	0.0304286	0.499187	Up 36 ZZf
CACYBP	calcyclin binding protein	-1.06264	5.21775	6.15076	0.0270063	0.490319	Up 36 ZZf
EIF4A2	eukaryotic translation initiation factor 4A2	-1.06173	8.5705	13.1173	0.00292763	0.382585	Up 36 ZZf
TRAF3	TNF receptor associated factor 3	-1.06029	5.13083	5.41646	0.0360705	0.521379	Up 36 ZZf
CCDC77	coiled-coil domain containing 77	-1.06029	3.73633	4.46431	0.0537497	0.565063	Up 36 ZZf
MANEA	mannosidase endo-alpha	-1.05991	5.25728	14.1501	0.00223037	0.357126	Up 36 ZZf
SRSF12	serine and arginine rich splicing factor 12	-1.05908	6.87393	14.1344	0.00223939	0.357126	Up 36 ZZf
RPL5	ribosomal protein L5	-1.05669	9.01967	5.26215	0.0384058	0.527471	Up 36 ZZf
RAI14	retinoic acid induced 14	-1.05632	9.39779	4.72566	0.0480358	0.550608	Up 36 ZZf
ZNF131	zinc finger protein 131	-1.05588	5.5886	8.228	0.0127647	0.419073	Up 36 ZZf
FRMD4B	FERM domain containing 4B	-1.05556	6.49381	5.68033	0.032453	0.508917	Up 36 ZZf
PDCD5	programmed cell death 5	-1.05555	5.20523	6.31559	0.0253567	0.476686	Up 36 ZZf
FECH	ferrochelatase	-1.05334	5.18691	8.58922	0.0113056	0.405236	Up 36 ZZf
ANAPC16	anaphase promoting complex subunit 16	-1.05241	4.85874	5.12425	0.0406444	0.53564	Up 36 ZZf
KANSL1L	KAT8 regulatory NSL complex subunit 1 like	-1.05072	6.48259	10.4379	0.00628752	0.386685	Up 36 ZZf
FAM105A	family with sequence similarity 105 member A	-1.05012	5.06264	4.45702	0.0539203	0.565603	Up 36 ZZf
PDLIM7	PDZ and LIM domain 7	-1.0495	7.44021	12.9932	0.00302724	0.386685	Up 36 ZZf
COL1A2	collagen type I alpha 2 chain	-1.04567	9.07328	4.83457	0.0458689	0.54665	Up 36 ZZf
ZBTB25	zinc finger and BTB domain containing 25	-1.04536	3.821	8.79633	0.0105567	0.400956	Up 36 ZZf
CUNH10orf76	chromosome unknown C10orf76 homolog	-1.0446	7.26971	5.20847	0.0392594	0.529846	Up 36 ZZf
LOC110088492	mothers against decapentaplegic homolog 4-like	-1.04458	5.36766	6.89644	0.0204129	0.447376	Up 36 ZZf
WDR55	WD repeat domain 55	-1.04361	4.6655	11.7911	0.00422556	0.386685	Up 36 ZZf
SUGT1	SGT1 homolog	-1.0419	5.68936	12.5269	0.00343833	0.386685	Up 36 ZZf
DNAJA4	DnaJ heat shock protein family (Hsp40) member A4	-1.04068	5.08264	4.62209	0.0502097	0.554385	Up 36 ZZf
NHP2	NHP2 ribonucleoprotein	-1.03926	3.92125	6.94869	0.0200262	0.445063	Up 36 ZZf
RRP1B	ribosomal RNA processing 1B	-1.03517	5.68246	5.05561	0.0418159	0.539582	Up 36 ZZf
PEX3	peroxisomal biogenesis factor 3	-1.03026	4.64539	11.3984	0.00473011	0.386685	Up 36 ZZf
GORASP1	golgi reassembly stacking protein 1	-1.02992	5.51474	5.66077	0.0327061	0.509533	Up 36 ZZf
LOC110078231	sterol 26-hydroxylase	-1.02754	4.22292	6.54912	0.0232171	0.462915	Up 36 ZZf
PTGR2	prostaglandin reductase 2	-1.02708	3.42774	5.66488	0.0326528	0.509533	Up 36 ZZf
NSL1	NSL1	-1.02492	4.06426	7.13724	0.0187	0.440799	Up 36 ZZf
FARSB	phenylalanyl-tRNA synthetase beta subunit	-1.02295	5.46953	16.7527	0.00117721	0.328786	Up 36 ZZf
LOC110079869	NA	-1.02191	6.27472	7.60377	0.0158356	0.428978	Up 36 ZZf
EEF1A2	eukaryotic translation elongation factor 1 alpha 2	-1.01953	5.4704	6.19511	0.0265504	0.48642	Up 36 ZZf
CUNH12orf4	chromosome unknown C12orf4 homolog	-1.0177	5.64655	5.51883	0.0346136	0.516288	Up 36 ZZf
IFT80	intraflagellar transport 80	-1.01507	6.56823	8.84127	0.0104019	0.400956	Up 36 ZZf
EOGT	EGF domain specific O-linked N-acetylglucosamine transferase	-1.01446	4.99322	8.1818	0.0129666	0.419073	Up 36 ZZf
FAM114A2	family with sequence similarity 114 member A2	-1.01292	5.79717	14.837	0.00187261	0.345303	Up 36 ZZf
EXOC6	exocyst complex component 6	-1.01238	6.42118	5.13886	0.0404	0.53564	Up 36 ZZf
ADNP2	ADNP homeobox 2	-1.00994	5.25557	15.9216	0.00143404	0.329095	Up 36 ZZf
PAAF1	proteasomal ATPase associated factor 1	-1.00962	4.37128	5.29212	0.0379387	0.526016	Up 36 ZZf
PLEKHG5	pleckstrin homology and RhoGEF domain containing G5	-1.00712	6.43007	5.62617	0.0331594	0.51189	Up 36 ZZf
LOC110073388	cryptochrome-1-like	-1.00508	5.43035	9.92987	0.00734799	0.386685	Up 36 ZZf
NDUFB7	NADH:ubiquinone oxidoreductase subunit B7	-1.00157	3.93879	5.32392	0.0374503	0.525741	Up 36 ZZf
PREP	prolyl endopeptidase	-1.00103	5.99525	7.10144	0.0189437	0.441555	Up 36 ZZf
ADAMTS6	ADAM metallopeptidase with thrombospondin type 1 motif 6	-1.00033	7.39737	5.51762	0.0346304	0.516288	Up 36 ZZf
CMC1	C-X9-C motif containing 1	-0.999435	4.79054	10.4307	0.00630127	0.386685	Up 36 ZZf
TGDS	TDP-glucose 4	-0.995973	3.24666	6.32661	0.0252507	0.476686	Up 36 ZZf
CUNH5orf15	chromosome unknown C5orf15 homolog	-0.99398	5.37567	5.37593	0.0366673	0.522732	Up 36 ZZf
LIMA1	LIM domain and actin binding 1	-0.993782	7.04278	5.79214	0.0310499	0.502327	Up 36 ZZf
ZFHX4	zinc finger homeobox 4	-0.991856	7.67575	5.04382	0.0420211	0.539582	Up 36 ZZf
LOC110077417	transmembrane 4 L6 family member 5-like	-0.990082	3.63071	7.00694	0.0196051	0.444558	Up 36 ZZf
FTO	FTO	-0.989808	3.94941	7.62985	0.0156912	0.428806	Up 36 ZZf
MRPS28	mitochondrial ribosomal protein S28	-0.989005	4.04927	4.75622	0.0474157	0.548799	Up 36 ZZf
AMT	aminomethyltransferase	-0.987966	5.25676	7.79516	0.0148107	0.428621	Up 36 ZZf
MRPL49	mitochondrial ribosomal protein L49	-0.986633	3.07164	4.81593	0.0462314	0.547268	Up 36 ZZf
ASNS	asparagine synthetase (glutamine-hydrolyzing)	-0.986466	6.30404	4.72385	0.0480728	0.550608	Up 36 ZZf
RBL1	RB transcriptional corepressor like 1	-0.982196	5.15387	6.96978	0.0198725	0.444662	Up 36 ZZf
FAM204A	family with sequence similarity 204 member A	-0.981126	5.22739	8.78045	0.0106121	0.400956	Up 36 ZZf
NUDT6	nudix hydrolase 6	-0.977998	4.50014	7.11342	0.0188618	0.44092	Up 36 ZZf
UBE2D1	ubiquitin conjugating enzyme E2 D1	-0.975002	5.1238	7.77422	0.0149191	0.428621	Up 36 ZZf
SIRT1	sirtuin 1	-0.971412	6.55699	7.54267	0.01618	0.428978	Up 36 ZZf
INTS12	integrator complex subunit 12	-0.971373	3.91191	5.73807	0.0317193	0.504045	Up 36 ZZf
MYCL	MYCL proto-oncogene	-0.969614	4.46753	5.75199	0.0315454	0.504045	Up 36 ZZf
ARNTL2	aryl hydrocarbon receptor nuclear translocator like 2	-0.964917	6.36643	6.98977	0.0197282	0.444558	Up 36 ZZf
P4HTM	prolyl 4-hydroxylase	-0.964912	4.42085	6.94311	0.0200671	0.445063	Up 36 ZZf
MMAB	methylmalonic aciduria (cobalamin deficiency) cblB type	-0.963815	3.94872	8.06916	0.0134748	0.425518	Up 36 ZZf
CUNH21orf91	chromosome unknown C21orf91 homolog	-0.961603	5.23285	11.065	0.00521379	0.386685	Up 36 ZZf
ETNK1	ethanolamine kinase 1	-0.960554	8.8614	9.46707	0.00849807	0.397069	Up 36 ZZf
LOC110077832	SH2 domain-containing adapter protein B-like	-0.957313	5.13785	6.7228	0.0217622	0.456079	Up 36 ZZf
FAM114A1	family with sequence similarity 114 member A1	-0.957307	4.66108	5.90734	0.029678	0.495405	Up 36 ZZf
SAP30L	SAP30 like	-0.957103	6.85925	9.92587	0.00735711	0.386685	Up 36 ZZf
SERHL2	serine hydrolase like 2	-0.955795	4.20252	4.86384	0.0453063	0.546516	Up 36 ZZf
NT5DC3	5'-nucleotidase domain containing 3	-0.955615	5.32069	8.8906	0.010235	0.400956	Up 36 ZZf
MRPS30	mitochondrial ribosomal protein S30	-0.954911	4.40927	8.1096	0.0132897	0.423524	Up 36 ZZf
LOC110075691	NA	-0.954333	4.55369	4.75211	0.0474986	0.549035	Up 36 ZZf
TARBP1	TAR (HIV-1) RNA binding protein 1	-0.946444	6.47397	9.26488	0.00906516	0.397269	Up 36 ZZf
LOC110088191	alpha-aspartyl dipeptidase-like	-0.945991	4.38218	7.54361	0.0161747	0.428978	Up 36 ZZf
SCNM1	sodium channel modifier 1	-0.945306	4.16708	5.39575	0.0363741	0.521966	Up 36 ZZf
LOC110088604	F-box/LRR-repeat protein 2-like	0.946192	4.01884	5.31893	0.0375263	0.525741	Up 28 ZZm
TANGO2	transport and golgi organization 2 homolog	0.949736	4.28732	5.41549	0.0360847	0.521379	Up 28 ZZm
PHTF1	putative homeodomain transcription factor 1	0.94984	6.85771	7.66921	0.0154762	0.428806	Up 28 ZZm
SH3GLB2	SH3 domain containing GRB2 like	0.95106	6.77373	5.44937	0.0355944	0.520691	Up 28 ZZm
ARHGEF2	Rho/Rac guanine nucleotide exchange factor 2	0.958644	7.64825	9.33792	0.00885539	0.397069	Up 28 ZZm
RNLS	renalase	0.960134	4.16505	4.64839	0.0496468	0.552809	Up 28 ZZm
USP13	ubiquitin specific peptidase 13 (isopeptidase T-3)	0.960816	5.72827	8.70043	0.0108961	0.403545	Up 28 ZZm
LOC110069846	nidogen-2-like	0.961446	5.61979	9.59824	0.00815216	0.396401	Up 28 ZZm
PAOX	polyamine oxidase	0.962657	5.66516	10.3447	0.00646805	0.386685	Up 28 ZZm
GIN1	gypsy retrotransposon integrase 1	0.96355	5.55046	5.35366	0.0370002	0.523905	Up 28 ZZm
ID3	inhibitor of DNA binding 3	0.965039	6.67372	4.58464	0.0510243	0.556874	Up 28 ZZm
VLDLR	very low density lipoprotein receptor	0.968583	6.77321	6.45509	0.0240522	0.467329	Up 28 ZZm
PPFIA3	PTPRF interacting protein alpha 3	0.969188	5.80429	10.9093	0.00545921	0.386685	Up 28 ZZm
MGRN1	mahogunin ring finger 1	0.971101	6.76585	13.5465	0.00261105	0.366677	Up 28 ZZm
ELP5	elongator acetyltransferase complex subunit 5	0.972133	4.3197	8.36293	0.0121954	0.415088	Up 28 ZZm
PLCL1	phospholipase C like 1	0.972742	4.99911	10.1537	0.0068572	0.386685	Up 28 ZZm
MNT	MAX network transcriptional repressor	0.973732	4.05597	5.0883	0.0412531	0.537604	Up 28 ZZm
OTUD5	OTU deubiquitinase 5	0.974787	6.06847	7.78634	0.0148563	0.428621	Up 28 ZZm
ITGA3	integrin subunit alpha 3	0.97563	6.30267	6.03391	0.028252	0.495368	Up 28 ZZm
LOC110081618	cat eye syndrome critical region protein 5-like	0.979261	5.42176	11.4896	0.00460706	0.386685	Up 28 ZZm
NAV1	neuron navigator 1	0.979444	6.61685	9.35949	0.00879451	0.397069	Up 28 ZZm
TMEM266	transmembrane protein 266	0.97964	4.84122	4.75329	0.0474748	0.549035	Up 28 ZZm
RRP9	ribosomal RNA processing 9	0.979923	4.00353	6.31131	0.025398	0.476686	Up 28 ZZm
ZNF628	zinc finger protein 628	0.982044	4.49829	9.97594	0.00724371	0.386685	Up 28 ZZm
LOC110086784	hexokinase-1	0.983828	7.06324	6.81569	0.0210279	0.4512	Up 28 ZZm
CCDC94	coiled-coil domain containing 94	0.986599	6.5224	8.51826	0.0115763	0.408474	Up 28 ZZm
ASMTL	acetylserotonin O-methyltransferase like	0.986875	5.17562	6.3258	0.0252584	0.476686	Up 28 ZZm
WDR18	WD repeat domain 18	0.98746	5.77395	12.7189	0.00326165	0.386685	Up 28 ZZm
BICDL1	BICD family like cargo adaptor 1	0.988427	5.31578	4.6855	0.0488652	0.551361	Up 28 ZZm
KIF21A	kinesin family member 21A	0.993448	7.40388	8.67302	0.0109954	0.404176	Up 28 ZZm
PGGHG	protein-glucosylgalactosylhydroxylysine glucosidase	0.993867	5.29455	5.63664	0.0330215	0.511014	Up 28 ZZm
GUCY1A2	guanylate cyclase 1 soluble subunit alpha 2	0.994758	5.7717	6.02774	0.0283196	0.495368	Up 28 ZZm
GPC4	glypican 4	0.997174	6.97115	11.304	0.00486164	0.386685	Up 28 ZZm
ITPA	inosine triphosphatase	0.999026	4.33054	4.76109	0.0473178	0.548799	Up 28 ZZm
POLRMT	RNA polymerase mitochondrial	0.999079	5.96121	17.4378	0.0010048	0.327144	Up 28 ZZm
LOC110085233	guanylate cyclase soluble subunit alpha-2-like	0.999346	5.20385	4.94882	0.0437188	0.546516	Up 28 ZZm
PRRG3	proline rich and Gla domain 3	1.00275	6.10265	6.78513	0.0212662	0.453727	Up 28 ZZm
LOC110090758	kalirin-like	1.00595	5.75925	7.89558	0.014304	0.426768	Up 28 ZZm
BICRAL	BRD4 interacting chromatin remodelling complex associated protein like	1.00618	5.60006	6.59648	0.0228095	0.461041	Up 28 ZZm
HEPH	hephaestin	1.00722	4.35701	5.73638	0.0317406	0.504045	Up 28 ZZm
RAB30	RAB30	1.00827	5.26783	7.51067	0.0163639	0.430078	Up 28 ZZm
SLC7A8	solute carrier family 7 member 8	1.00877	5.73583	4.81911	0.0461693	0.547112	Up 28 ZZm
ANXA11	annexin A11	1.0089	5.38377	4.5496	0.0518006	0.557975	Up 28 ZZm
XYLT1	xylosyltransferase 1	1.00928	5.7953	9.34358	0.00883937	0.397069	Up 28 ZZm
LOC110082595	NA	1.01051	3.747	5.34261	0.0371667	0.524683	Up 28 ZZm
H6PD	hexose-6-phosphate dehydrogenase/glucose 1-dehydrogenase	1.01052	5.59133	4.89921	0.0446374	0.546516	Up 28 ZZm
SLC25A42	solute carrier family 25 member 42	1.01431	4.33259	4.76179	0.0473037	0.548799	Up 28 ZZm
KIRREL2	kin of IRRE like 2 (Drosophila)	1.01602	4.14662	5.94229	0.029276	0.495405	Up 28 ZZm
TOR1B	torsin family 1 member B	1.01761	6.31443	9.58559	0.0081848	0.396963	Up 28 ZZm
LOC110073042	phospholipid scramblase 2-like	1.01872	5.88924	5.01496	0.0425286	0.543245	Up 28 ZZm
DSE	dermatan sulfate epimerase	1.01984	6.07037	6.45812	0.0240248	0.467329	Up 28 ZZm
SETDB1	SET domain bifurcated 1	1.02291	6.58354	10.2248	0.00670926	0.386685	Up 28 ZZm
UCKL1	uridine-cytidine kinase 1 like 1	1.02605	5.62675	8.34717	0.0122604	0.415088	Up 28 ZZm
PIAS3	protein inhibitor of activated STAT 3	1.02617	7.27399	7.89145	0.0143244	0.426768	Up 28 ZZm
EFNB1	ephrin B1	1.02766	5.7584	8.41144	0.011998	0.415034	Up 28 ZZm
LOC110071117	autophagy-related protein 2 homolog A-like	1.03145	7.44159	7.57342	0.0160057	0.428978	Up 28 ZZm
SYT16	synaptotagmin 16	1.03159	3.53602	5.54076	0.0343105	0.516288	Up 28 ZZm
LOC110071104	zinc finger protein 2-like	1.03193	4.24196	7.09953	0.0189568	0.441555	Up 28 ZZm
TMEM101	transmembrane protein 101	1.03264	3.76885	4.98555	0.043053	0.544571	Up 28 ZZm
LOC110071658	transcription termination factor 1-like	1.0341	3.927	4.84446	0.0456778	0.546516	Up 28 ZZm
SGK1	serum/glucocorticoid regulated kinase 1	1.03758	6.90663	8.05448	0.0135427	0.425518	Up 28 ZZm
ORMDL2	ORMDL sphingolipid biosynthesis regulator 2	1.04022	3.61228	5.64438	0.0329199	0.511014	Up 28 ZZm
DHX16	DEAH-box helicase 16	1.04155	6.01588	5.98117	0.0288363	0.495368	Up 28 ZZm
PSMG1	proteasome assembly chaperone 1	1.0439	3.8422	4.54342	0.051939	0.558507	Up 28 ZZm
SFXN5	sideroflexin 5	1.04607	4.53023	6.01557	0.0284535	0.495368	Up 28 ZZm
CLDN12	claudin 12	1.04678	5.77712	8.56531	0.011396	0.406925	Up 28 ZZm
UBAP2L	ubiquitin associated protein 2 like	1.05063	7.01899	7.65664	0.0155445	0.428806	Up 28 ZZm
LOC110081942	proline dehydrogenase 1	1.05196	5.86052	5.30661	0.0377151	0.526016	Up 28 ZZm
LOC110085378	histone PARylation factor 1	1.05234	5.26981	7.77784	0.0149003	0.428621	Up 28 ZZm
NHS	NHS actin remodeling regulator	1.05407	6.45657	5.02261	0.0423933	0.542691	Up 28 ZZm
TP53	tumor protein p53	1.05478	6.60176	8.81674	0.0104861	0.400956	Up 28 ZZm
LOC110089775	zinc finger protein RFP-like	1.06247	5.08327	9.90054	0.00741529	0.386685	Up 28 ZZm
DUSP10	dual specificity phosphatase 10	1.06278	4.44302	4.82056	0.046141	0.547112	Up 28 ZZm
FAH	fumarylacetoacetate hydrolase	1.0652	5.082	13.6517	0.0025396	0.366677	Up 28 ZZm
LOC110082900	NA	1.06536	4.91195	4.43224	0.054505	0.566721	Up 28 ZZm
LOC110077492	NA	1.0692	2.78028	4.69669	0.0486325	0.551361	Up 28 ZZm
IL11RA	interleukin 11 receptor subunit alpha	1.06926	6.01978	7.30768	0.0175886	0.434544	Up 28 ZZm
LOC110080203	sestrin-3-like	1.07123	5.16593	5.95544	0.0291264	0.495368	Up 28 ZZm
SVIL	supervillin	1.0715	9.3633	4.69261	0.0487172	0.551361	Up 28 ZZm
HDAC7	histone deacetylase 7	1.07264	7.62894	6.79706	0.0211728	0.453093	Up 28 ZZm
PQLC3	PQ loop repeat containing 3	1.07397	3.79677	7.99098	0.0138411	0.425938	Up 28 ZZm
ULK2	unc-51 like autophagy activating kinase 2	1.07513	7.06562	9.38501	0.00872311	0.397069	Up 28 ZZm
RHOBTB1	Rho related BTB domain containing 1	1.07525	6.05067	8.2201	0.0127989	0.419073	Up 28 ZZm
MFSD12	major facilitator superfamily domain containing 12	1.07637	4.89063	5.53538	0.0343845	0.516288	Up 28 ZZm
ACAT1	acetyl-CoA acetyltransferase 1	1.07836	5.92511	5.5343	0.0343994	0.516288	Up 28 ZZm
AP3B2	adaptor related protein complex 3 beta 2 subunit	1.08108	5.84426	9.49233	0.00843014	0.397069	Up 28 ZZm
SDC4	syndecan 4	1.08117	8.45907	4.78388	0.0468627	0.547531	Up 28 ZZm
SNN	stannin	1.08505	5.76725	10.6351	0.00592451	0.386685	Up 28 ZZm
LOC110088824	aldose reductase-like	1.08913	6.04807	9.50355	0.00840018	0.397069	Up 28 ZZm
CTSF	cathepsin F	1.08943	5.9577	7.1569	0.0185677	0.440799	Up 28 ZZm
LOC110081782	C-Jun-amino-terminal kinase-interacting protein 4-like	1.09489	7.0111	10.2345	0.00668935	0.386685	Up 28 ZZm
PI4K2A	phosphatidylinositol 4-kinase type 2 alpha	1.09705	5.41725	8.33121	0.0123265	0.415088	Up 28 ZZm
SPNS1	sphingolipid transporter 1 (putative)	1.09837	5.95099	8.99244	0.00990019	0.399069	Up 28 ZZm
PYGB	glycogen phosphorylase B	1.09935	6.81508	12.1216	0.00384868	0.386685	Up 28 ZZm
LOC110081434	NA	1.10066	5.27331	6.47952	0.0238319	0.465915	Up 28 ZZm
LOC110071236	zinc finger protein 883-like	1.10478	3.0526	4.49182	0.0531116	0.562721	Up 28 ZZm
LOC110087960	NA	1.10547	4.69363	5.31494	0.0375874	0.525741	Up 28 ZZm
CCDC96	coiled-coil domain containing 96	1.10682	3.02045	4.83458	0.0458686	0.54665	Up 28 ZZm
FDFT1	farnesyl-diphosphate farnesyltransferase 1	1.1088	6.02437	7.74382	0.0150779	0.428806	Up 28 ZZm
LOC110086948	zinc finger BED domain-containing protein 1-like	1.11026	4.92954	4.4295	0.05457	0.566721	Up 28 ZZm
LLGL1	LLGL1	1.11042	7.60651	13.9321	0.00235995	0.359055	Up 28 ZZm
LOC110072304	NA	1.11329	4.67619	5.09754	0.0410956	0.537134	Up 28 ZZm
LOC110087838	polyadenylate-binding protein 2-like	1.11526	4.25089	12.158	0.00380955	0.386685	Up 28 ZZm
VPS26B	VPS26	1.12006	4.3108	7.68118	0.0154115	0.428806	Up 28 ZZm
LOC110078628	semaphorin-3F-like	1.12513	6.54259	5.42164	0.0359951	0.521379	Up 28 ZZm
NECTIN1	nectin cell adhesion molecule 1	1.12655	5.49757	10.5843	0.00601569	0.386685	Up 28 ZZm
MAFB	MAF bZIP transcription factor B	1.12938	7.80383	4.70822	0.0483939	0.551361	Up 28 ZZm
CDC37L1	cell division cycle 37 like 1	1.12939	3.49281	6.20547	0.0264452	0.485508	Up 28 ZZm
LOC110082343	uncharacterized LOC110082343	1.13113	5.0997	10.3189	0.00651915	0.386685	Up 28 ZZm
ACLY	ATP citrate lyase	1.13178	7.42306	7.98862	0.0138524	0.425938	Up 28 ZZm
GOLPH3L	golgi phosphoprotein 3 like	1.13198	4.95805	6.97312	0.0198483	0.44465	Up 28 ZZm
NDRG2	NDRG family member 2	1.13403	8.11973	7.20187	0.0182692	0.439629	Up 28 ZZm
AP5S1	adaptor related protein complex 5 sigma 1 subunit	1.13983	3.49441	5.86311	0.0301962	0.497141	Up 28 ZZm
LRRC8A	leucine rich repeat containing 8 family member A	1.14489	6.4139	4.8862	0.0448821	0.546516	Up 28 ZZm
LOC110087928	autism susceptibility gene 2 protein-like	1.14519	6.23117	14.4943	0.0020421	0.345303	Up 28 ZZm
MLXIP	MLX interacting protein	1.1475	7.37486	14.7484	0.00191485	0.345303	Up 28 ZZm
PCDH1	protocadherin 1	1.15363	6.23413	7.27811	0.0177758	0.435173	Up 28 ZZm
TMEM67	transmembrane protein 67	1.15382	5.61108	8.49881	0.0116517	0.409837	Up 28 ZZm
OLFM1	olfactomedin 1	1.15443	4.55752	7.76189	0.0149832	0.428806	Up 28 ZZm
VANGL1	VANGL planar cell polarity protein 1	1.15779	4.10973	7.52295	0.0162931	0.428978	Up 28 ZZm
SCAMP5	secretory carrier membrane protein 5	1.15885	5.53858	14.5924	0.00199183	0.345303	Up 28 ZZm
EGFL7	EGF like domain multiple 7	1.15943	5.53615	6.23948	0.0261033	0.481108	Up 28 ZZm
DHCR7	7-dehydrocholesterol reductase	1.16127	5.10612	5.61701	0.0332806	0.512685	Up 28 ZZm
LOC110081189	caM kinase-like vesicle-associated protein	1.16463	3.14275	4.45569	0.0539514	0.565603	Up 28 ZZm
GTPBP10	GTP binding protein 10	1.16661	5.48634	11.6712	0.00437266	0.386685	Up 28 ZZm
GALNT3	polypeptide N-acetylgalactosaminyltransferase 3	1.16669	4.22646	4.67634	0.0490568	0.551361	Up 28 ZZm
CLMN	calmin	1.16737	5.08479	8.81086	0.0105064	0.400956	Up 28 ZZm
LOC110069898	histone acetyltransferase KAT5	1.17376	2.01345	4.44094	0.0542987	0.566721	Up 28 ZZm
LOC110087095	D-beta-hydroxybutyrate dehydrogenase	1.17415	4.64678	5.92118	0.0295181	0.495405	Up 28 ZZm
PRKAA2	protein kinase AMP-activated catalytic subunit alpha 2	1.17558	6.81619	5.0963	0.0411167	0.537134	Up 28 ZZm
MTMR8	myotubularin related protein 8	1.17632	6.22289	10.2796	0.00659779	0.386685	Up 28 ZZm
SLC26A11	solute carrier family 26 member 11	1.17643	4.16608	10.1013	0.00696845	0.386685	Up 28 ZZm
ABCC9	ATP binding cassette subfamily C member 9	1.17755	4.8367	4.82796	0.045997	0.546792	Up 28 ZZm
EIF2A	eukaryotic translation initiation factor 2A	1.17955	6.05414	11.6008	0.0044619	0.386685	Up 28 ZZm
CCDC92	coiled-coil domain containing 92	1.17958	4.83537	9.74396	0.00778684	0.388276	Up 28 ZZm
OXR1	oxidation resistance 1	1.18147	7.62887	16.2284	0.00133235	0.328786	Up 28 ZZm
LOC110084023	netrin-1	1.18159	3.23091	7.14141	0.0186718	0.440799	Up 28 ZZm
PICK1	protein interacting with PRKCA 1	1.18347	5.05236	6.30963	0.0254143	0.476686	Up 28 ZZm
GMEB1	glucocorticoid modulatory element binding protein 1	1.18679	6.21136	6.61275	0.0226713	0.45973	Up 28 ZZm
ARID5A	AT-rich interaction domain 5A	1.18863	5.63741	4.6663	0.0492678	0.551858	Up 28 ZZm
MYO19	myosin XIX	1.18943	5.03755	9.39364	0.00869913	0.397069	Up 28 ZZm
FRS3	fibroblast growth factor receptor substrate 3	1.1933	4.76139	8.64602	0.0110943	0.404176	Up 28 ZZm
LOC110091158	lanosterol synthase-like	1.19691	4.83338	5.76473	0.0313872	0.503801	Up 28 ZZm
RAB11FIP4	RAB11 family interacting protein 4	1.20056	6.65296	5.02705	0.0423152	0.54206	Up 28 ZZm
TTI1	TELO2 interacting protein 1	1.20137	4.78781	9.32235	0.00889964	0.397269	Up 28 ZZm
LOC110091170	leucine-rich repeat and fibronectin type-III domain-containing protein 5	1.20275	6.02068	10.9982	0.00531753	0.386685	Up 28 ZZm
SARDH	sarcosine dehydrogenase	1.20796	5.55079	4.94157	0.0438517	0.546516	Up 28 ZZm
PLXND1	plexin D1	1.20798	7.67398	10.5207	0.00613196	0.386685	Up 28 ZZm
LOC110089887	tyrosine-protein kinase Fyn-like	1.20843	5.86952	7.23921	0.0180256	0.437672	Up 28 ZZm
GADD45G	growth arrest and DNA damage inducible gamma	1.21031	6.25031	8.04331	0.0135947	0.425518	Up 28 ZZm
KLHL32	kelch like family member 32	1.21225	4.89489	6.66455	0.022238	0.45645	Up 28 ZZm
CTNS	cystinosin	1.21321	4.69622	8.98884	0.00991181	0.399069	Up 28 ZZm
RUSC2	RUN and SH3 domain containing 2	1.21364	5.37362	10.5505	0.00607725	0.386685	Up 28 ZZm
LOC110079705	surfeit locus protein 1	1.2166	5.25362	5.42416	0.0359585	0.521379	Up 28 ZZm
EXOC3L2	exocyst complex component 3 like 2	1.21863	6.21569	7.45172	0.0167091	0.433101	Up 28 ZZm
FAM19A4	family with sequence similarity 19 member A4	1.22261	2.73807	4.79908	0.046562	0.547531	Up 28 ZZm
PDGFB	platelet derived growth factor subunit B	1.22411	5.35988	5.70751	0.0321052	0.50686	Up 28 ZZm
LOC110082468	coiled-coil domain-containing protein 50-like	1.22501	5.93905	4.68112	0.0489566	0.551361	Up 28 ZZm
GNPDA1	glucosamine-6-phosphate deaminase 1	1.22707	5.65202	8.06194	0.0135082	0.425518	Up 28 ZZm
ARHGAP33	Rho GTPase activating protein 33	1.22997	6.44669	5.38323	0.036559	0.522732	Up 28 ZZm
LIMK1	LIM domain kinase 1	1.23142	5.23892	5.11321	0.0408302	0.536832	Up 28 ZZm
DCTPP1	dCTP pyrophosphatase 1	1.23258	3.23892	6.01854	0.0284208	0.495368	Up 28 ZZm
PSME2	proteasome activator subunit 2	1.23465	4.56835	5.55404	0.0341284	0.516288	Up 28 ZZm
KDR	kinase insert domain receptor	1.23525	5.17264	9.4866	0.0084455	0.397069	Up 28 ZZm
CRIM1	cysteine rich transmembrane BMP regulator 1	1.23528	7.02553	20.1697	0.000553598	0.280524	Up 28 ZZm
STXBP1	syntaxin binding protein 1	1.23816	7.06202	18.7739	0.00074567	0.295985	Up 28 ZZm
CLCN6	chloride voltage-gated channel 6	1.23889	6.22136	8.36125	0.0122023	0.415088	Up 28 ZZm
CCDC151	coiled-coil domain containing 151	1.24095	3.44646	8.77511	0.0106307	0.400956	Up 28 ZZm
SENP7	SUMO1/sentrin specific peptidase 7	1.24379	6.67026	8.3532	0.0122355	0.415088	Up 28 ZZm
BSCL2	BSCL2	1.24543	4.60753	10.6319	0.00593023	0.386685	Up 28 ZZm
CTSZ	cathepsin Z	1.24816	5.70952	4.85023	0.0455669	0.546516	Up 28 ZZm
TTC19	tetratricopeptide repeat domain 19	1.24944	4.27911	4.92905	0.0440822	0.546516	Up 28 ZZm
PEAR1	platelet endothelial aggregation receptor 1	1.25293	6.95915	8.15801	0.013072	0.421183	Up 28 ZZm
PGPEP1	pyroglutamyl-peptidase I	1.25607	5.1897	7.94446	0.0140646	0.426016	Up 28 ZZm
FAM81A	family with sequence similarity 81 member A	1.26069	4.54387	6.4134	0.0244337	0.469374	Up 28 ZZm
LOC110074057	amine oxidase [flavin-containing] A-like	1.26347	7.00814	8.02896	0.0136617	0.425518	Up 28 ZZm
GCA	grancalcin	1.26767	5.46304	16.8653	0.00114665	0.328786	Up 28 ZZm
SEMA3F	semaphorin 3F	1.27455	6.7165	11.6086	0.00445189	0.386685	Up 28 ZZm
LFNG	LFNG O-fucosylpeptide 3-beta-N-acetylglucosaminyltransferase	1.27697	4.31089	7.525	0.0162813	0.428978	Up 28 ZZm
LOC110090439	probable low-specificity L-threonine aldolase 2	1.27732	4.76868	11.4641	0.00464106	0.386685	Up 28 ZZm
LOC110069848	thioredoxin domain-containing protein 16-like	1.28319	3.86401	5.97721	0.0288807	0.495368	Up 28 ZZm
MVD	mevalonate diphosphate decarboxylase	1.28497	6.03313	5.63476	0.0330462	0.511014	Up 28 ZZm
LOC110070638	H-2 class I histocompatibility antigen	1.28654	5.72851	9.13765	0.00944451	0.397599	Up 28 ZZm
PPP1R1A	protein phosphatase 1 regulatory inhibitor subunit 1A	1.28824	3.70104	6.72893	0.0217128	0.456079	Up 28 ZZm
HEXB	hexosaminidase subunit beta	1.2911	5.25703	5.63612	0.0330284	0.511014	Up 28 ZZm
MAF	MAF bZIP transcription factor	1.29271	5.29166	7.33682	0.0174064	0.433566	Up 28 ZZm
STK39	serine/threonine kinase 39	1.29361	6.09581	8.74999	0.0107192	0.401319	Up 28 ZZm
KATNB1	katanin regulatory subunit B1	1.29366	5.11975	9.93632	0.00733329	0.386685	Up 28 ZZm
LOC110071587	NA	1.29543	2.83365	8.53161	0.0115248	0.408424	Up 28 ZZm
MBNL3	muscleblind like splicing regulator 3	1.29545	6.15091	8.78125	0.0106092	0.400956	Up 28 ZZm
PLEKHA5	pleckstrin homology domain containing A5	1.296	7.46027	6.24473	0.026051	0.481108	Up 28 ZZm
CCDC60	coiled-coil domain containing 60	1.30033	3.62246	8.94158	0.0100658	0.400776	Up 28 ZZm
DPP3	dipeptidyl peptidase 3	1.30079	5.09164	10.9104	0.00545743	0.386685	Up 28 ZZm
ADCY4	adenylate cyclase 4	1.30214	3.75179	6.76064	0.0214595	0.454404	Up 28 ZZm
VPS51	VPS51	1.30222	6.55877	8.83936	0.0104084	0.400956	Up 28 ZZm
CTSL	cathepsin L	1.3052	8.68565	4.94327	0.0438204	0.546516	Up 28 ZZm
RARG	retinoic acid receptor gamma	1.31013	3.30258	4.9247	0.0441626	0.546516	Up 28 ZZm
LZTS3	leucine zipper tumor suppressor family member 3	1.31134	6.01031	12.964	0.00305128	0.386685	Up 28 ZZm
LOC110088037	OX-2 membrane glycoprotein-like	1.31294	2.72348	5.69182	0.0323054	0.507449	Up 28 ZZm
FGD5	FYVE	1.31331	6.67166	9.20562	0.00923963	0.397269	Up 28 ZZm
LOC110085143	NADPH--cytochrome P450 reductase	1.31337	8.06247	5.40677	0.0362123	0.521379	Up 28 ZZm
LOC110091475	rap1 GTPase-activating protein 1-like	1.32103	5.32845	9.82845	0.00758374	0.388022	Up 28 ZZm
NMRAL1	NmrA like redox sensor 1	1.32997	4.2138	7.989	0.0138505	0.425938	Up 28 ZZm
WBP1L	WW domain binding protein 1 like	1.33091	6.55063	15.6049	0.00154851	0.337885	Up 28 ZZm
SCAP	SREBF chaperone	1.33482	8.30446	9.84032	0.00755569	0.388022	Up 28 ZZm
LOC110091742	gastrula zinc finger protein XlCGF57.1-like	1.34023	2.65584	6.04092	0.0281753	0.495368	Up 28 ZZm
AMFR	autocrine motility factor receptor	1.34256	7.02738	9.33551	0.00886221	0.397069	Up 28 ZZm
LOC110073446	collagen alpha-1(XXV) chain-like	1.34357	6.97693	4.69455	0.0486768	0.551361	Up 28 ZZm
CUNH19orf47	chromosome unknown C19orf47 homolog	1.34483	6.42883	10.2732	0.00661067	0.386685	Up 28 ZZm
LOC110080011	protein-lysine methyltransferase METTL21E-like	1.34596	1.9629	4.63261	0.0499836	0.553615	Up 28 ZZm
SELENOS	selenoprotein S	1.34801	4.15374	8.54954	0.011456	0.408295	Up 28 ZZm
DGUOK	deoxyguanosine kinase	1.34859	4.34614	9.06234	0.00967772	0.398448	Up 28 ZZm
LOC110077598	prominin-1-A-like	1.34946	7.11739	11.2571	0.00492856	0.386685	Up 28 ZZm
LOC110085547	fructose-1	1.35013	4.77815	7.00621	0.0196103	0.444558	Up 28 ZZm
CTSS	cathepsin S	1.35101	3.21639	5.95587	0.0291215	0.495368	Up 28 ZZm
LOC110084421	SH3 and multiple ankyrin repeat domains protein 3-like	1.35442	5.41302	5.36553	0.0368223	0.523751	Up 28 ZZm
LOC110081650	NA	1.35611	7.33803	12.7726	0.00321421	0.386685	Up 28 ZZm
CFD	complement factor D	1.35663	3.15879	4.4514	0.0540521	0.566135	Up 28 ZZm
ADAL	adenosine deaminase like	1.35994	4.65322	9.15878	0.00938027	0.397599	Up 28 ZZm
ITPR3	inositol 1	1.36867	7.75576	5.1265	0.0406067	0.53564	Up 28 ZZm
STARD4	StAR related lipid transfer domain containing 4	1.36961	4.30865	7.9891	0.0138501	0.425938	Up 28 ZZm
ROBO3	roundabout guidance receptor 3	1.37173	6.71679	11.1293	0.00511622	0.386685	Up 28 ZZm
LOC110071533	myotubularin-related protein 9-like	1.37352	2.64813	5.17071	0.0398734	0.534062	Up 28 ZZm
PODXL2	podocalyxin like 2	1.37818	4.75743	5.12241	0.0406754	0.53564	Up 28 ZZm
TICRR	TOPBP1 interacting checkpoint and replication regulator	1.37847	4.18841	11.5743	0.004496	0.386685	Up 28 ZZm
FAM84A	family with sequence similarity 84 member A	1.38063	6.16149	7.1563	0.0185717	0.440799	Up 28 ZZm
FAT4	FAT atypical cadherin 4	1.38135	8.23111	4.95324	0.043638	0.546516	Up 28 ZZm
MEF2C	myocyte enhancer factor 2C	1.38386	5.26071	11.3663	0.00477437	0.386685	Up 28 ZZm
THBS2	thrombospondin 2	1.38883	6.11428	5.54616	0.0342363	0.516288	Up 28 ZZm
FRMPD4	FERM and PDZ domain containing 4	1.39144	6.47053	5.52427	0.034538	0.516288	Up 28 ZZm
LOC110084932	NA	1.39202	2.37952	5.07306	0.0415143	0.539142	Up 28 ZZm
ITGB3BP	integrin subunit beta 3 binding protein	1.39493	3.69566	6.95098	0.0200094	0.445063	Up 28 ZZm
LOC110090945	teneurin-4	1.39755	8.13686	4.61521	0.0503581	0.554385	Up 28 ZZm
TXNDC17	thioredoxin domain containing 17	1.40114	4.74661	7.5263	0.0162738	0.428978	Up 28 ZZm
ANKRD53	ankyrin repeat domain 53	1.40375	3.70453	10.7367	0.00574689	0.386685	Up 28 ZZm
RSAD1	radical S-adenosyl methionine domain containing 1	1.406	3.84893	8.91298	0.0101603	0.400956	Up 28 ZZm
GJC2	gap junction protein gamma 2	1.40617	4.09466	7.67235	0.0154592	0.428806	Up 28 ZZm
RTN4RL1	reticulon 4 receptor like 1	1.40873	2.54527	5.84122	0.0304565	0.499187	Up 28 ZZm
DRC1	dynein regulatory complex subunit 1	1.40954	4.46379	7.27911	0.0177694	0.435173	Up 28 ZZm
EXOC3	exocyst complex component 3	1.41554	5.76963	8.64758	0.0110885	0.404176	Up 28 ZZm
SLC43A2	solute carrier family 43 member 2	1.4183	6.88567	11.0261	0.00527389	0.386685	Up 28 ZZm
TBC1D30	TBC1 domain family member 30	1.41937	3.46176	4.94057	0.04387	0.546516	Up 28 ZZm
LOC110091145	NA	1.4212	3.37808	5.45227	0.0355529	0.520691	Up 28 ZZm
TMEM14A	transmembrane protein 14A	1.42638	4.54268	5.63459	0.0330484	0.511014	Up 28 ZZm
ARSB	arylsulfatase B	1.42656	6.25584	7.04615	0.0193274	0.444558	Up 28 ZZm
LOC110071683	NA	1.42704	3.82404	5.80595	0.0308815	0.502327	Up 28 ZZm
AK4	adenylate kinase 4	1.42793	5.22213	6.06885	0.0278726	0.493421	Up 28 ZZm
NHSL2	NHS like 2	1.43011	5.41072	7.78651	0.0148554	0.428621	Up 28 ZZm
PTPRN	protein tyrosine phosphatase	1.43821	5.04714	4.65309	0.049547	0.552809	Up 28 ZZm
RGS16	regulator of G-protein signaling 16	1.44711	5.87208	8.8107	0.0105069	0.400956	Up 28 ZZm
LOC110074569	thrombospondin type-1 domain-containing protein 4-like	1.44801	3.05749	5.25368	0.038539	0.527471	Up 28 ZZm
P2RY2	purinergic receptor P2Y2	1.44846	3.88336	7.66526	0.0154976	0.428806	Up 28 ZZm
GLI1	GLI family zinc finger 1	1.44927	3.15225	8.84622	0.010385	0.400956	Up 28 ZZm
LIPE	lipase E	1.45191	5.09296	9.54564	0.00828887	0.397069	Up 28 ZZm
SEMA4A	semaphorin 4A	1.45336	4.73212	6.60162	0.0227657	0.46065	Up 28 ZZm
LOC110080983	palmitoyltransferase ZDHHC3-like	1.45458	3.16538	5.29432	0.0379046	0.526016	Up 28 ZZm
SLC39A4	solute carrier family 39 member 4	1.45666	5.03105	6.83975	0.0208423	0.450591	Up 28 ZZm
FANCM	Fanconi anemia complementation group M	1.45799	5.67647	16.9197	0.00113222	0.328786	Up 28 ZZm
RIMS1	regulating synaptic membrane exocytosis 1	1.45804	7.41666	8.63168	0.0111472	0.404176	Up 28 ZZm
SOX18	SRY-box 18	1.4595	3.53964	9.71364	0.00786127	0.388276	Up 28 ZZm
MRC1	mannose receptor C-type 1	1.46141	5.70848	5.20945	0.0392437	0.529846	Up 28 ZZm
GRIA3	glutamate ionotropic receptor AMPA type subunit 3	1.4621	3.14278	5.12444	0.0406412	0.53564	Up 28 ZZm
LOC110087417	inactive serine/threonine-protein kinase TEX14-like	1.46375	5.00849	7.43554	0.0168053	0.433164	Up 28 ZZm
EML3	echinoderm microtubule associated protein like 3	1.46861	6.27651	5.49131	0.0349983	0.517764	Up 28 ZZm
LOC110073160	chloride channel protein ClC-Kb-like	1.47128	5.29322	21.3055	0.000438604	0.257973	Up 28 ZZm
PIRT	phosphoinositide interacting regulator of transient receptor potential channels	1.47509	4.5304	4.68259	0.0489259	0.551361	Up 28 ZZm
CCDC27	coiled-coil domain containing 27	1.48661	2.06429	4.57755	0.0511801	0.557308	Up 28 ZZm
MKS1	Meckel syndrome	1.48676	4.83777	7.3645	0.0172353	0.433164	Up 28 ZZm
SFMBT1	Scm-like with four mbt domains 1	1.48724	5.33185	11.5006	0.00459241	0.386685	Up 28 ZZm
PXYLP1	2-phosphoxylose phosphatase 1	1.48953	4.67646	10.4493	0.00626586	0.386685	Up 28 ZZm
CUNH6orf118	chromosome unknown C6orf118 homolog	1.49045	2.46068	5.08375	0.0413309	0.538246	Up 28 ZZm
HSD3B7	hydroxy-delta-5-steroid dehydrogenase	1.4947	6.07768	7.52238	0.0162964	0.428978	Up 28 ZZm
LOC110070975	zinc finger and SCAN domain-containing protein 16-like	1.49571	5.02417	7.25021	0.0179545	0.437333	Up 28 ZZm
LOC110079849	cytochrome P450 26B1	1.49887	4.69376	8.00059	0.0137955	0.425938	Up 28 ZZm
FAM221A	family with sequence similarity 221 member A	1.50125	3.50544	4.84576	0.0456527	0.546516	Up 28 ZZm
CAVIN2	caveolae associated protein 2	1.50151	6.66018	6.92546	0.020197	0.446613	Up 28 ZZm
LOC110090155	interleukin-1 receptor-like 2	1.50168	4.01828	6.63819	0.0224573	0.456866	Up 28 ZZm
DAAM1	dishevelled associated activator of morphogenesis 1	1.50179	8.21565	10.8273	0.00559371	0.386685	Up 28 ZZm
LOC110084573	3-hydroxy-3-methylglutaryl-coenzyme A reductase-like	1.50237	7.43642	10.5078	0.00615589	0.386685	Up 28 ZZm
MAPK8IP3	mitogen-activated protein kinase 8 interacting protein 3	1.50578	5.12622	5.10437	0.0409798	0.537134	Up 28 ZZm
IFITM10	interferon induced transmembrane protein 10	1.50906	3.02645	4.8713	0.0451643	0.546516	Up 28 ZZm
TMPRSS4	transmembrane protease	1.51267	4.08443	5.17065	0.0398744	0.534062	Up 28 ZZm
PREX1	phosphatidylinositol-3	1.51404	6.6879	11.6013	0.00446122	0.386685	Up 28 ZZm
SPAG17	sperm associated antigen 17	1.51618	4.49563	4.72564	0.0480362	0.550608	Up 28 ZZm
LOC110084423	SH3 and multiple ankyrin repeat domains protein 3-like	1.51643	6.77296	11.1075	0.00514913	0.386685	Up 28 ZZm
LOC110091105	serine/threonine-protein kinase VRK2-like	1.51733	1.98938	5.24997	0.0385975	0.527471	Up 28 ZZm
TDRD6	tudor domain containing 6	1.52058	5.32755	5.1233	0.0406604	0.53564	Up 28 ZZm
LRRTM4	leucine rich repeat transmembrane neuronal 4	1.52353	5.34724	10.8756	0.00551407	0.386685	Up 28 ZZm
OBSCN	obscurin	1.52483	5.41502	10.5633	0.00605385	0.386685	Up 28 ZZm
PACRG	parkin coregulated	1.52488	2.27578	5.44438	0.0356662	0.520691	Up 28 ZZm
LOC110071393	NA	1.52598	3.20207	9.88578	0.00744942	0.386685	Up 28 ZZm
COMP	cartilage oligomeric matrix protein	1.52923	4.83637	7.38446	0.0171132	0.433164	Up 28 ZZm
NTRK1	neurotrophic receptor tyrosine kinase 1	1.53151	7.34029	13.6045	0.00257134	0.366677	Up 28 ZZm
NATD1	N-acetyltransferase domain containing 1	1.53373	2.36456	9.18535	0.00930019	0.397269	Up 28 ZZm
LOC110069865	toll-like receptor 2	1.53414	3.28211	5.09209	0.0411885	0.537134	Up 28 ZZm
ERG	ERG	1.53493	3.77069	10.5185	0.00613612	0.386685	Up 28 ZZm
EFCC1	EF-hand and coiled-coil domain containing 1	1.53808	4.7892	10.5342	0.00610702	0.386685	Up 28 ZZm
USP28	ubiquitin specific peptidase 28	1.54178	5.38734	14.158	0.0022258	0.357126	Up 28 ZZm
HAUS5	HAUS augmin like complex subunit 5	1.54403	4.8824	7.66318	0.0155089	0.428806	Up 28 ZZm
MFSD4A	major facilitator superfamily domain containing 4A	1.54565	3.77407	4.79349	0.0466722	0.547531	Up 28 ZZm
EBF1	early B-cell factor 1	1.54687	4.38965	9.13908	0.00944016	0.397599	Up 28 ZZm
LOC110070389	nuclear receptor subfamily 1 group D member 2-like	1.55225	3.18888	8.15322	0.0130934	0.421183	Up 28 ZZm
SARM1	sterile alpha and TIR motif containing 1	1.554	2.30103	5.46242	0.0354076	0.520361	Up 28 ZZm
FKBP1B	FK506 binding protein 1B	1.55444	4.32976	6.2729	0.0257724	0.47881	Up 28 ZZm
CUNH15orf61	chromosome unknown C15orf61 homolog	1.55452	2.22053	5.95802	0.0290971	0.495368	Up 28 ZZm
CACNA2D2	calcium voltage-gated channel auxiliary subunit alpha2delta 2	1.55631	5.82863	8.51437	0.0115913	0.408474	Up 28 ZZm
ENPP1	ectonucleotide pyrophosphatase/phosphodiesterase 1	1.55815	5.34243	8.20086	0.0128829	0.419073	Up 28 ZZm
GPR182	G protein-coupled receptor 182	1.55992	2.95572	4.85261	0.0455211	0.546516	Up 28 ZZm
CD93	CD93 molecule	1.56164	3.30543	4.5155	0.0525697	0.560168	Up 28 ZZm
RHBDD3	rhomboid domain containing 3	1.56309	3.70863	10.5735	0.00603522	0.386685	Up 28 ZZm
LOC110090934	lanosterol synthase-like	1.56467	6.34105	8.22432	0.0127806	0.419073	Up 28 ZZm
ATPAF2	ATP synthase mitochondrial F1 complex assembly factor 2	1.57072	3.3491	8.53394	0.0115158	0.408424	Up 28 ZZm
LOC110091480	GRB2-associated-binding protein 2-like	1.57353	5.28403	7.45967	0.016662	0.432958	Up 28 ZZm
DENND3	DENN domain containing 3	1.57901	7.92261	14.4409	0.00207004	0.345303	Up 28 ZZm
N4BP3	NEDD4 binding protein 3	1.58674	5.27562	14.5534	0.00201163	0.345303	Up 28 ZZm
LAMC3	laminin subunit gamma 3	1.59477	4.20501	14.5954	0.00199033	0.345303	Up 28 ZZm
RASSF2	Ras association domain family member 2	1.59591	5.75654	7.38262	0.0171244	0.433164	Up 28 ZZm
DNAH2	dynein axonemal heavy chain 2	1.59755	6.87714	9.71607	0.00785527	0.388276	Up 28 ZZm
LOC110091432	ephrin type-A receptor 5-like	1.59825	4.81194	6.52919	0.0233913	0.465304	Up 28 ZZm
LOC110070428	1-phosphatidylinositol 4	1.59985	2.06655	4.43143	0.0545241	0.566721	Up 28 ZZm
ARHGAP25	Rho GTPase activating protein 25	1.60466	2.87578	4.4698	0.0536217	0.564148	Up 28 ZZm
NLGN2	neuroligin 2	1.60529	4.28353	15.9505	0.0014241	0.329095	Up 28 ZZm
CDH7	cadherin 7	1.60777	4.55651	15.5415	0.00157267	0.337885	Up 28 ZZm
SQLE	squalene epoxidase	1.60784	7.09695	6.08281	0.0277227	0.492225	Up 28 ZZm
LOC110074663	uncharacterized LOC110074663	1.60851	6.83044	11.2347	0.00496077	0.386685	Up 28 ZZm
CUNH1orf174	chromosome unknown C1orf174 homolog	1.60938	4.22165	10.8886	0.00549274	0.386685	Up 28 ZZm
CDO1	cysteine dioxygenase type 1	1.60969	4.33354	9.31097	0.00893213	0.397269	Up 28 ZZm
VSIG10	V-set and immunoglobulin domain containing 10	1.61739	3.42308	12.1676	0.00379932	0.386685	Up 28 ZZm
LOC110089061	lymphocyte antigen 6E-like	1.61976	5.93202	5.7034	0.0321575	0.507242	Up 28 ZZm
LOC110087901	calcium-binding and coiled-coil domain-containing protein 2-like	1.62073	4.28512	14.4344	0.00207351	0.345303	Up 28 ZZm
LOC110070538	eukaryotic translation initiation factor 4 gamma 1-like	1.62141	4.31557	12.0962	0.00387617	0.386685	Up 28 ZZm
LOC110083358	O-acetyl-ADP-ribose deacetylase MACROD1-like	1.62197	2.17483	4.87745	0.0450476	0.546516	Up 28 ZZm
CALCOCO2	calcium binding and coiled-coil domain 2	1.62201	6.1054	15.5998	0.00155043	0.337885	Up 28 ZZm
LOC110071544	oocyte zinc finger protein XlCOF22-like	1.62376	2.91601	7.60066	0.015853	0.428978	Up 28 ZZm
KIFC2	kinesin family member C2	1.62696	4.37463	7.88225	0.0143701	0.427198	Up 28 ZZm
PTGER1	prostaglandin E receptor 1	1.62842	5.2525	4.52092	0.0524465	0.559991	Up 28 ZZm
GPC1	glypican 1	1.63189	7.8377	8.48856	0.0116918	0.410477	Up 28 ZZm
SHE	Src homology 2 domain containing E	1.63679	3.28477	5.37648	0.0366592	0.522732	Up 28 ZZm
RMND5B	required for meiotic nuclear division 5 homolog B	1.63833	4.62443	9.14605	0.00941891	0.397599	Up 28 ZZm
SEMA6D	semaphorin 6D	1.64881	7.26898	10.5942	0.00599774	0.386685	Up 28 ZZm
LOC110078804	N-acetyllactosaminide alpha-1	1.65046	3.32165	6.00769	0.0285407	0.495368	Up 28 ZZm
ACTR3B	ARP3 actin related protein 3 homolog B	1.6546	4.84432	7.18526	0.0183788	0.440618	Up 28 ZZm
MPC1	mitochondrial pyruvate carrier 1	1.6607	5.11847	7.7238	0.0151836	0.428806	Up 28 ZZm
FRMD3	FERM domain containing 3	1.66909	5.24043	5.04878	0.0419346	0.539582	Up 28 ZZm
LOC110082575	uncharacterized LOC110082575	1.67359	5.2218	6.12828	0.0272409	0.490544	Up 28 ZZm
NAAA	N-acylethanolamine acid amidase	1.67542	5.51046	11.4273	0.00469075	0.386685	Up 28 ZZm
SOAT1	sterol O-acyltransferase 1	1.67705	7.99564	13.1888	0.00287191	0.380589	Up 28 ZZm
LOC110081292	corticosteroid 11-beta-dehydrogenase isozyme 2-like	1.67885	5.83728	6.57836	0.0229644	0.462568	Up 28 ZZm
NLRX1	NLR family member X1	1.68048	5.20761	8.81256	0.0105005	0.400956	Up 28 ZZm
TAPBP	TAP binding protein	1.68517	4.5542	5.91091	0.0296366	0.495405	Up 28 ZZm
CADM4	cell adhesion molecule 4	1.68669	4.3047	8.03934	0.0136132	0.425518	Up 28 ZZm
FAM131B	family with sequence similarity 131 member B	1.69164	5.48422	11.938	0.00405296	0.386685	Up 28 ZZm
LOC110091079	uncharacterized protein KIAA1841-like	1.69206	1.60202	4.75912	0.0473573	0.548799	Up 28 ZZm
LOC110088017	cadherin-4	1.69691	1.65954	5.49687	0.0349202	0.517764	Up 28 ZZm
LOC110070764	teneurin-4-like	1.70329	7.09121	7.03282	0.0194213	0.444558	Up 28 ZZm
PCNX2	pecanex homolog 2 (Drosophila)	1.70757	4.4189	12.539	0.00342689	0.386685	Up 28 ZZm
IGFBP3	insulin like growth factor binding protein 3	1.71871	6.50274	6.49084	0.0237307	0.465915	Up 28 ZZm
LOC110082570	NAC-alpha domain-containing protein 1-like	1.72408	5.87474	10.2062	0.00674751	0.386685	Up 28 ZZm
PIWIL1	piwi like RNA-mediated gene silencing 1	1.7292	4.95579	5.20613	0.0392972	0.529846	Up 28 ZZm
LOC110084420	proline-rich extensin-like protein EPR1	1.73367	3.1904	7.45654	0.0166805	0.432958	Up 28 ZZm
BCL6	B-cell CLL/lymphoma 6	1.73571	6.04556	19.0969	0.000695175	0.295985	Up 28 ZZm
FAM43B	family with sequence similarity 43 member B	1.73705	1.62644	4.65743	0.049455	0.552809	Up 28 ZZm
ADRA2A	adrenoceptor alpha 2A	1.73769	4.91003	10.4139	0.00633348	0.386685	Up 28 ZZm
ST6GALNAC2	ST6 N-acetylgalactosaminide alpha-2	1.73781	3.03245	4.85698	0.0454374	0.546516	Up 28 ZZm
SLC38A3	solute carrier family 38 member 3	1.73968	5.58867	5.28935	0.0379815	0.526016	Up 28 ZZm
FN1	fibronectin 1	1.74414	11.6076	7.66074	0.0155222	0.428806	Up 28 ZZm
ENHO	energy homeostasis associated	1.74946	3.42906	7.47958	0.0165449	0.43178	Up 28 ZZm
ACAT2	acetyl-CoA acetyltransferase 2	1.7501	6.222	6.37396	0.0248011	0.472375	Up 28 ZZm
MYO15A	myosin XVA	1.75202	3.97162	4.97857	0.0431786	0.544571	Up 28 ZZm
SC5D	sterol-C5-desaturase	1.75536	5.91197	7.81997	0.0146836	0.428621	Up 28 ZZm
F5	coagulation factor V	1.75614	5.86748	7.36706	0.0172196	0.433164	Up 28 ZZm
LOC110072807	bifunctional heparan sulfate N-deacetylase/N-sulfotransferase 3	1.76375	4.59092	8.18519	0.0129517	0.419073	Up 28 ZZm
BHMT	betaine--homocysteine S-methyltransferase	1.76886	7.15364	8.27206	0.0125754	0.418839	Up 28 ZZm
PANK1	pantothenate kinase 1	1.77096	4.13064	9.75149	0.00776849	0.388276	Up 28 ZZm
ANKRD35	ankyrin repeat domain 35	1.77299	4.965	10.291	0.00657488	0.386685	Up 28 ZZm
NT5DC2	5'-nucleotidase domain containing 2	1.77954	3.37502	8.2968	0.0124706	0.417878	Up 28 ZZm
GPM6B	glycoprotein M6B	1.77961	5.78127	5.51201	0.0347084	0.516288	Up 28 ZZm
GMNN	geminin	1.78083	3.46866	9.34702	0.00882963	0.397069	Up 28 ZZm
LOC110090018	protein kinase C eta type	1.78535	2.9672	6.08963	0.0276497	0.492225	Up 28 ZZm
LRFN2	leucine rich repeat and fibronectin type III domain containing 2	1.79136	3.82681	5.65847	0.032736	0.509533	Up 28 ZZm
SLITRK2	SLIT and NTRK like family member 2	1.79147	4.65042	5.90895	0.0296594	0.495405	Up 28 ZZm
FLT1	fms related tyrosine kinase 1	1.79486	4.21151	9.38658	0.00871875	0.397069	Up 28 ZZm
ALDH9A1	aldehyde dehydrogenase 9 family member A1	1.79592	6.2231	14.5839	0.00199613	0.345303	Up 28 ZZm
TMEM200C	transmembrane protein 200C	1.79601	5.40793	7.2987	0.0176452	0.434617	Up 28 ZZm
PHOSPHO1	phosphoethanolamine/phosphocholine phosphatase	1.80516	1.05152	4.64564	0.0497052	0.552809	Up 28 ZZm
MMD2	monocyte to macrophage differentiation associated 2	1.80861	4.30779	4.47466	0.0535085	0.563993	Up 28 ZZm
NCKAP5	NCK associated protein 5	1.81394	6.30615	10.7124	0.00578873	0.386685	Up 28 ZZm
LRP4	LDL receptor related protein 4	1.82013	8.13265	5.26765	0.0383195	0.527117	Up 28 ZZm
RNF24	ring finger protein 24	1.82325	5.29257	26.6904	0.000160568	0.257973	Up 28 ZZm
GPNMB	glycoprotein nmb	1.82892	4.166	5.51821	0.0346222	0.516288	Up 28 ZZm
DRP2	dystrophin related protein 2	1.83228	2.92869	5.39338	0.036409	0.521966	Up 28 ZZm
LOC110080502	reticulon-4-like	1.8325	4.53641	6.65818	0.0222907	0.456866	Up 28 ZZm
PAK5	p21 (RAC1) activated kinase 5	1.83257	2.17867	4.49713	0.0529896	0.562721	Up 28 ZZm
LOC110074721	lanosterol 14-alpha demethylase	1.83365	6.84665	8.10707	0.0133012	0.423524	Up 28 ZZm
LOC110078098	short transient receptor potential channel 2-like	1.83433	1.82767	7.98129	0.0138873	0.426016	Up 28 ZZm
LOC110071572	UDP-glucose:glycoprotein glucosyltransferase 1-like	1.84151	1.21927	4.8438	0.0456906	0.546516	Up 28 ZZm
LOC110091429	catenin delta-2-like	1.84308	5.50712	6.51351	0.0235294	0.465915	Up 28 ZZm
CDH5	cadherin 5	1.84695	5.26865	10.6026	0.00598257	0.386685	Up 28 ZZm
LOC110082886	2'-5'-oligoadenylate synthase 3-like	1.86218	6.74544	7.19682	0.0183024	0.439866	Up 28 ZZm
DLL1	delta like canonical Notch ligand 1	1.86272	4.46952	8.21264	0.0128314	0.419073	Up 28 ZZm
LOC110071093	L-threonine 3-dehydrogenase	1.86859	3.71789	5.13886	0.0404001	0.53564	Up 28 ZZm
TMEM150C	transmembrane protein 150C	1.86929	2.67913	7.73795	0.0151088	0.428806	Up 28 ZZm
LOC110075718	NA	1.874	1.71097	5.00146	0.0427683	0.54412	Up 28 ZZm
NPC2	NPC intracellular cholesterol transporter 2	1.87786	5.16598	7.57571	0.0159927	0.428978	Up 28 ZZm
MTMR9	myotubularin related protein 9	1.88908	3.4328	11.149	0.00508677	0.386685	Up 28 ZZm
LOC110090446	uncharacterized LOC110090446	1.89924	5.69719	4.97707	0.0432056	0.544571	Up 28 ZZm
HMGCS1	3-hydroxy-3-methylglutaryl-CoA synthase 1	1.90306	7.51746	12.4676	0.00349502	0.386685	Up 28 ZZm
LDB3	LIM domain binding 3	1.90532	2.6194	7.54611	0.0161604	0.428978	Up 28 ZZm
LOC110090242	glutathione S-transferase 3-like	1.90711	7.70726	18.9509	0.000717484	0.295985	Up 28 ZZm
SEMA7A	semaphorin 7A (John Milton Hagen blood group)	1.9158	5.79283	11.2597	0.00492483	0.386685	Up 28 ZZm
PSD	pleckstrin and Sec7 domain containing	1.92058	3.26594	5.97682	0.0288851	0.495368	Up 28 ZZm
LOC110071025	gastrula zinc finger protein XlCGF49.1-like	1.92209	3.26184	6.12535	0.0272716	0.490627	Up 28 ZZm
MAN2B1	mannosidase alpha class 2B member 1	1.9249	8.56852	8.11942	0.0132452	0.423172	Up 28 ZZm
HSD17B7	hydroxysteroid 17-beta dehydrogenase 7	1.93243	4.40029	12.6329	0.00333949	0.386685	Up 28 ZZm
MSMO1	methylsterol monooxygenase 1	1.93288	6.25697	5.27058	0.0382737	0.527113	Up 28 ZZm
CLIC2	chloride intracellular channel 2	1.9431	3.08971	8.32498	0.0123525	0.415088	Up 28 ZZm
NSDHL	NAD(P) dependent steroid dehydrogenase-like	1.94465	3.42991	9.72868	0.00782425	0.388276	Up 28 ZZm
GRIK1	glutamate ionotropic receptor kainate type subunit 1	1.94779	4.61459	7.06535	0.0191932	0.443673	Up 28 ZZm
TMEM184C	transmembrane protein 184C	1.952	5.74879	9.03073	0.00977761	0.398448	Up 28 ZZm
PRX	periaxin	1.95724	7.54035	7.72733	0.0151649	0.428806	Up 28 ZZm
LOC110087969	melatonin receptor type 1A-like	1.95817	2.52723	5.60121	0.0334911	0.514058	Up 28 ZZm
LDLR	low density lipoprotein receptor	1.96179	8.92806	12.9442	0.00306762	0.386685	Up 28 ZZm
LOC110090188	steroid 21-hydroxylase-like	1.96219	7.22771	6.01546	0.0284548	0.495368	Up 28 ZZm
TM7SF2	transmembrane 7 superfamily member 2	1.9692	3.69399	13.6909	0.00251355	0.366677	Up 28 ZZm
AACS	acetoacetyl-CoA synthetase	1.97213	5.32232	14.7443	0.00191681	0.345303	Up 28 ZZm
TDRD1	tudor domain containing 1	1.97881	3.92616	7.1674	0.0184975	0.440799	Up 28 ZZm
RASL12	RAS like family 12	1.98155	5.24486	7.68813	0.0153741	0.428806	Up 28 ZZm
LOC110090958	sperm acrosome membrane-associated protein 4-like	1.98459	4.51918	5.07397	0.0414986	0.539142	Up 28 ZZm
MOV10L1	Mov10 RISC complex RNA helicase like 1	1.98835	4.26751	5.15698	0.0400994	0.534456	Up 28 ZZm
LOC110071890	isopentenyl-diphosphate Delta-isomerase 1	1.9885	5.84801	6.69247	0.0220084	0.45645	Up 28 ZZm
AQP1	aquaporin 1 (Colton blood group)	1.99257	5.63433	4.64084	0.0498075	0.553191	Up 28 ZZm
KCNQ3	potassium voltage-gated channel subfamily Q member 3	1.9995	4.00758	5.99186	0.0287167	0.495368	Up 28 ZZm
PRELP	proline and arginine rich end leucine rich repeat protein	2.0012	3.59405	5.34499	0.0371308	0.524683	Up 28 ZZm
RGL3	ral guanine nucleotide dissociation stimulator like 3	2.00423	6.51601	23.6031	0.000280384	0.257973	Up 28 ZZm
APOA1	apolipoprotein A1	2.01428	5.15181	5.89338	0.0298404	0.496479	Up 28 ZZm
LOC110081722	glutamate receptor ionotropic	2.01617	3.83738	10.4446	0.00627487	0.386685	Up 28 ZZm
PIWIL2	piwi like RNA-mediated gene silencing 2	2.01773	4.49996	4.78748	0.0467912	0.547531	Up 28 ZZm
GLDN	gliomedin	2.02407	3.04622	5.20557	0.0393063	0.529846	Up 28 ZZm
RGS9	regulator of G-protein signaling 9	2.02919	2.66152	6.05054	0.0280706	0.495368	Up 28 ZZm
LOC110085224	RING finger protein 17-like	2.03025	3.47289	4.72738	0.0480005	0.550608	Up 28 ZZm
LOC110088663	neurexin-1-beta	2.03204	2.71395	8.8816	0.0102652	0.400956	Up 28 ZZm
CCDC39	coiled-coil domain containing 39	2.03745	3.5117	9.10788	0.00953593	0.398448	Up 28 ZZm
SH3BP1	SH3 domain binding protein 1	2.03827	4.12437	23.7756	0.000271441	0.257973	Up 28 ZZm
LOC110091556	calcium-dependent secretion activator 1	2.04359	6.33948	7.59396	0.0158904	0.428978	Up 28 ZZm
TRPT1	tRNA phosphotransferase 1	2.04836	3.25323	11.6889	0.00435059	0.386685	Up 28 ZZm
LOC110087836	myosin-7	2.05045	4.09675	4.48159	0.0533478	0.563513	Up 28 ZZm
CNNM1	cyclin and CBS domain divalent metal cation transport mediator 1	2.05708	2.73555	8.65577	0.0110584	0.404176	Up 28 ZZm
NOTUM	NOTUM	2.06677	2.15474	5.14072	0.0403691	0.53564	Up 28 ZZm
TTC16	tetratricopeptide repeat domain 16	2.07743	2.36304	8.02657	0.013673	0.425518	Up 28 ZZm
DBF4B	DBF4 zinc finger B	2.08077	1.05685	6.08108	0.0277412	0.492225	Up 28 ZZm
RPL3L	ribosomal protein L3 like	2.08174	3.74968	9.05175	0.00971107	0.398448	Up 28 ZZm
NPY1R	neuropeptide Y receptor Y1	2.08344	3.996	13.5778	0.00258953	0.366677	Up 28 ZZm
CACNA1E	calcium voltage-gated channel subunit alpha1 E	2.0891	4.4818	13.1597	0.00289443	0.380891	Up 28 ZZm
PARP12	poly(ADP-ribose) polymerase family member 12	2.10188	3.01845	5.16253	0.0400078	0.534456	Up 28 ZZm
AMH	anti-Mullerian hormone	2.10539	4.19214	5.86521	0.0301713	0.497141	Up 28 ZZm
LOC110070766	zinc finger protein 213-like	2.10962	2.86351	4.42502	0.0546768	0.567203	Up 28 ZZm
CHGB	chromogranin B	2.11689	6.38194	6.82057	0.0209901	0.450903	Up 28 ZZm
LOC110071744	histone H2B 5	2.1191	7.1309	10.1054	0.00695969	0.386685	Up 28 ZZm
DHCR24	24-dehydrocholesterol reductase	2.12507	7.09213	16.9488	0.0011246	0.328786	Up 28 ZZm
ESAM	endothelial cell adhesion molecule	2.13621	3.26398	9.42904	0.00860151	0.397069	Up 28 ZZm
LOC110081713	cytochrome P450 1A1-like	2.1432	4.28605	12.4664	0.00349627	0.386685	Up 28 ZZm
TIE1	tyrosine kinase with immunoglobulin like and EGF like domains 1	2.14689	5.62384	10.6857	0.00583523	0.386685	Up 28 ZZm
ENPP2	ectonucleotide pyrophosphatase/phosphodiesterase 2	2.1488	7.7002	10.878	0.00551012	0.386685	Up 28 ZZm
GLDC	glycine decarboxylase	2.15334	5.85399	19.8993	0.000585872	0.28129	Up 28 ZZm
LOC110079923	sodium- and chloride-dependent creatine transporter 1-like	2.15403	7.39149	6.83968	0.0208429	0.450591	Up 28 ZZm
LOC110070505	roundabout homolog 2-like	2.1581	2.95588	13.5072	0.00263835	0.367767	Up 28 ZZm
KCNK3	potassium two pore domain channel subfamily K member 3	2.16178	6.45618	22.0411	0.000378811	0.257973	Up 28 ZZm
STKLD1	serine/threonine kinase like domain containing 1	2.16504	3.49146	7.04142	0.0193607	0.444558	Up 28 ZZm
DNAI2	dynein axonemal intermediate chain 2	2.16872	3.06551	9.0347	0.00976501	0.398448	Up 28 ZZm
LANCL3	LanC like 3	2.16951	3.12919	5.23636	0.0388131	0.529054	Up 28 ZZm
FST	follistatin	2.17939	4.75071	7.89473	0.0143082	0.426768	Up 28 ZZm
BMX	BMX non-receptor tyrosine kinase	2.1905	1.06507	5.8739	0.0300688	0.496781	Up 28 ZZm
IQSEC3	IQ motif and Sec7 domain 3	2.19114	2.56557	4.76394	0.0472606	0.548799	Up 28 ZZm
AGTR1	angiotensin II receptor type 1	2.20442	5.80655	7.80495	0.0147605	0.428621	Up 28 ZZm
CCDC13	coiled-coil domain containing 13	2.21134	2.39445	7.82377	0.0146643	0.428621	Up 28 ZZm
LOC110082542	uncharacterized LOC110082542	2.21371	2.30669	8.98483	0.00992476	0.399069	Up 28 ZZm
LOC110086197	fatty acid desaturase 1-like	2.21709	2.75222	7.04203	0.0193564	0.444558	Up 28 ZZm
CADPS	calcium dependent secretion activator	2.22489	5.32526	7.02479	0.0194781	0.444558	Up 28 ZZm
DRD1	dopamine receptor D1	2.23158	4.19622	8.62241	0.0111815	0.404642	Up 28 ZZm
CSAD	cysteine sulfinic acid decarboxylase	2.2344	7.12168	11.079	0.00519244	0.386685	Up 28 ZZm
IL12RB2	interleukin 12 receptor subunit beta 2	2.23701	1.86097	4.69348	0.048699	0.551361	Up 28 ZZm
LOC110069890	regulator of G-protein signaling 8-like	2.23745	1.70081	10.8597	0.00554011	0.386685	Up 28 ZZm
LOC110086861	NA	2.24611	2.81538	9.08095	0.00961949	0.398448	Up 28 ZZm
CUNH12orf75	chromosome unknown C12orf75 homolog	2.24793	2.41183	5.2256	0.0389847	0.529478	Up 28 ZZm
HSPB7	heat shock protein family B (small) member 7	2.25091	3.3578	5.42166	0.0359949	0.521379	Up 28 ZZm
LOC110085484	dipeptidase 2-like	2.28055	2.83033	6.63128	0.0225152	0.457549	Up 28 ZZm
LOC110074761	neural-cadherin-like	2.28268	3.77053	13.0043	0.00301815	0.386685	Up 28 ZZm
LOC110081715	melanopsin-like	2.28566	3.46358	8.60244	0.011256	0.405	Up 28 ZZm
SMIM5	small integral membrane protein 5	2.29804	2.62473	6.55537	0.0231628	0.462915	Up 28 ZZm
GAREM2	GRB2 associated regulator of MAPK1 subtype 2	2.30434	3.66174	17.2301	0.0010538	0.327144	Up 28 ZZm
LOC110080680	acidic mammalian chitinase-like	2.31203	6.39876	9.993	0.00720553	0.386685	Up 28 ZZm
HOXB8	homeobox B8	2.31253	3.72789	5.21467	0.0391597	0.529846	Up 28 ZZm
IGSF11	immunoglobulin superfamily member 11	2.31924	5.65115	10.4123	0.00633656	0.386685	Up 28 ZZm
LOC110077283	transmembrane protein 2-like	2.34185	5.21181	9.17925	0.00931849	0.397269	Up 28 ZZm
PDE4A	phosphodiesterase 4A	2.34405	6.40011	24.2417	0.000248881	0.257973	Up 28 ZZm
LOC110071674	zinc finger protein 239-like	2.34489	1.37701	6.66627	0.0222237	0.45645	Up 28 ZZm
PDE2A	phosphodiesterase 2A	2.35116	7.36914	8.13721	0.0131651	0.421799	Up 28 ZZm
LOC110071430	integrator complex subunit 4-like	2.35499	1.35791	8.27438	0.0125656	0.418839	Up 28 ZZm
STK31	serine/threonine kinase 31	2.36729	4.09354	5.26946	0.0382911	0.527113	Up 28 ZZm
TM6SF1	transmembrane 6 superfamily member 1	2.37194	0.604284	5.70775	0.0321022	0.50686	Up 28 ZZm
ST8SIA2	ST8 alpha-N-acetyl-neuraminide alpha-2	2.3807	2.982	10.5621	0.00605587	0.386685	Up 28 ZZm
TMEM74	transmembrane protein 74	2.38762	2.92368	5.86435	0.0301815	0.497141	Up 28 ZZm
LOC110091259	tripartite motif-containing protein 7-like	2.39423	3.78754	8.74348	0.0107422	0.401319	Up 28 ZZm
GABBR2	gamma-aminobutyric acid type B receptor subunit 2	2.39626	3.86438	5.25003	0.0385965	0.527471	Up 28 ZZm
NR5A1	nuclear receptor subfamily 5 group A member 1	2.39872	8.0616	7.29012	0.0176995	0.435173	Up 28 ZZm
GRHL1	grainyhead like transcription factor 1	2.39953	1.36649	6.44161	0.0241748	0.468898	Up 28 ZZm
NECAB3	N-terminal EF-hand calcium binding protein 3	2.40269	2.84957	11.2895	0.00488225	0.386685	Up 28 ZZm
LOC110082320	chloride channel protein ClC-Kb-like	2.40455	0.29036	4.58473	0.0510222	0.556874	Up 28 ZZm
LOC110070277	hematopoietic lineage cell-specific protein-like	2.40509	3.53767	11.4361	0.00467881	0.386685	Up 28 ZZm
CCM2L	CCM2 like scaffolding protein	2.42006	2.96545	6.76935	0.0213905	0.454319	Up 28 ZZm
COLGALT2	collagen beta(1-O)galactosyltransferase 2	2.42426	4.37669	18.1189	0.000861627	0.295985	Up 28 ZZm
STAB2	stabilin 2	2.42762	5.73215	13.4518	0.00267736	0.369769	Up 28 ZZm
LOC110071145	NA	2.43772	2.00785	4.53804	0.0520597	0.558847	Up 28 ZZm
NRG4	neuregulin 4	2.4616	2.14144	9.40226	0.00867523	0.397069	Up 28 ZZm
CPVL	carboxypeptidase	2.46706	5.65854	7.65783	0.015538	0.428806	Up 28 ZZm
FDPS	farnesyl diphosphate synthase	2.47088	5.11834	20.9926	0.000467276	0.257973	Up 28 ZZm
BMP4	bone morphogenetic protein 4	2.47285	3.19504	12.5255	0.00343962	0.386685	Up 28 ZZm
PCK1	phosphoenolpyruvate carboxykinase 1	2.47517	6.53149	4.87381	0.0451166	0.546516	Up 28 ZZm
DNAH11	dynein axonemal heavy chain 11	2.48077	5.60944	13.5498	0.00260879	0.366677	Up 28 ZZm
SOX7	SRY-box 7	2.49332	2.29185	11.2179	0.00498518	0.386685	Up 28 ZZm
OSR2	odd-skipped related transciption factor 2	2.49791	3.25609	11.337	0.00481516	0.386685	Up 28 ZZm
LGALS3BP	galectin 3 binding protein	2.50131	3.40863	10.484	0.00620047	0.386685	Up 28 ZZm
ISYNA1	inositol-3-phosphate synthase 1	2.51579	6.25753	18.1009	0.000865085	0.295985	Up 28 ZZm
LOC110084419	adenylate kinase 8-like	2.51939	2.04835	8.04326	0.0135949	0.425518	Up 28 ZZm
LOC110088908	follicle-stimulating hormone receptor-like	2.53854	4.53599	5.59308	0.0335999	0.514469	Up 28 ZZm
SGCG	sarcoglycan gamma	2.54041	2.65193	11.6765	0.00436614	0.386685	Up 28 ZZm
LOC110071326	NA	2.54539	3.62739	7.50127	0.0164184	0.430309	Up 28 ZZm
MET	MET proto-oncogene	2.54961	6.40867	20.7921	0.000486788	0.257973	Up 28 ZZm
LYPD6B	LY6/PLAUR domain containing 6B	2.56245	3.44847	11.3547	0.00479055	0.386685	Up 28 ZZm
LOC110071480	NA	2.56575	2.9773	4.69879	0.0485889	0.551361	Up 28 ZZm
ABCG4	ATP binding cassette subfamily G member 4	2.56737	2.28566	7.1195	0.0188203	0.44092	Up 28 ZZm
LOC110081716	glutamate receptor ionotropic	2.57043	2.03982	7.57511	0.0159961	0.428978	Up 28 ZZm
COL9A1	collagen type IX alpha 1 chain	2.57217	2.8125	4.61357	0.0503934	0.554385	Up 28 ZZm
LOC110075067	NA	2.57912	1.4139	4.5886	0.0509374	0.556643	Up 28 ZZm
PCDH8	protocadherin 8	2.58198	2.42257	11.3794	0.00475625	0.386685	Up 28 ZZm
LOC110091625	rab effector MyRIP-like	2.59592	1.08574	6.48573	0.0237764	0.465915	Up 28 ZZm
LOC110070761	alpha-2-macroglobulin-like	2.59842	3.51899	7.39579	0.0170444	0.433164	Up 28 ZZm
MMP9	matrix metallopeptidase 9	2.60659	4.30926	13.3168	0.00277528	0.374518	Up 28 ZZm
TOX3	TOX high mobility group box family member 3	2.62808	3.45635	14.9675	0.0018124	0.345303	Up 28 ZZm
LOC110091159	NA	2.63543	2.32948	9.75814	0.00775233	0.388276	Up 28 ZZm
LOC110080308	membrane primary amine oxidase-like	2.63682	3.44758	10.013	0.00716112	0.386685	Up 28 ZZm
LOC110087420	aldehyde dehydrogenase	2.63841	4.76091	16.3532	0.00129339	0.328786	Up 28 ZZm
GJD4	gap junction protein delta 4	2.63992	2.42142	5.93085	0.0294068	0.495405	Up 28 ZZm
PAK6	p21 (RAC1) activated kinase 6	2.64926	4.43167	8.72971	0.0107911	0.401319	Up 28 ZZm
LOC110081506	NA	2.66748	1.13605	5.0544	0.041837	0.539582	Up 28 ZZm
LOC110091560	HLA class II histocompatibility antigen	2.67285	1.73195	7.52204	0.0162983	0.428978	Up 28 ZZm
CA12	carbonic anhydrase 12	2.67893	2.50968	6.60324	0.0227519	0.46065	Up 28 ZZm
CLCN2	chloride voltage-gated channel 2	2.68533	4.8731	25.1854	0.000209484	0.257973	Up 28 ZZm
RNF17	ring finger protein 17	2.69152	4.16307	7.36807	0.0172134	0.433164	Up 28 ZZm
OLFML2A	olfactomedin like 2A	2.69228	0.512208	5.19256	0.0395168	0.530783	Up 28 ZZm
FHL5	four and a half LIM domains 5	2.69563	3.92429	8.3449	0.0122697	0.415088	Up 28 ZZm
ECM1	extracellular matrix protein 1	2.70049	7.0581	18.1611	0.000853549	0.295985	Up 28 ZZm
BMP3	bone morphogenetic protein 3	2.70106	4.22496	9.04635	0.00972809	0.398448	Up 28 ZZm
CUNHXorf36	chromosome unknown CXorf36 homolog	2.70731	0.579375	5.77024	0.031319	0.503801	Up 28 ZZm
LOC110090568	NA	2.7217	1.9551	11.1684	0.00505799	0.386685	Up 28 ZZm
GRP	gastrin releasing peptide	2.74099	3.36277	5.05859	0.0417643	0.539582	Up 28 ZZm
TEX26	testis expressed 26	2.76085	1.58233	4.99965	0.0428006	0.54412	Up 28 ZZm
LOC110071583	pyrroline-5-carboxylate reductase 3-like	2.80045	0.588977	4.99687	0.0428502	0.54412	Up 28 ZZm
LOC110085718	F-box/LRR-repeat protein 8-like	2.80865	0.117396	4.92161	0.0442199	0.546516	Up 28 ZZm
CUNH11orf49	chromosome unknown C11orf49 homolog	2.81309	1.74547	7.8672	0.0144451	0.427403	Up 28 ZZm
LOC110074750	carboxypeptidase Q-like	2.81384	0.490343	6.19137	0.0265884	0.48642	Up 28 ZZm
BCL6B	B-cell CLL/lymphoma 6B	2.8551	3.70741	11.3347	0.00481842	0.386685	Up 28 ZZm
KCNK10	potassium two pore domain channel subfamily K member 10	2.87772	1.19978	7.24864	0.0179646	0.437333	Up 28 ZZm
STAR	steroidogenic acute regulatory protein	2.9106	8.78958	9.01862	0.00981617	0.398965	Up 28 ZZm
LOC110071136	alpha-2-macroglobulin-like	2.93382	4.33244	7.78179	0.0148798	0.428621	Up 28 ZZm
ACHE	acetylcholinesterase (Cartwright blood group)	2.93909	3.95685	6.51784	0.0234912	0.465915	Up 28 ZZm
MARCH3	NA	2.95034	2.64249	11.9747	0.00401121	0.386685	Up 28 ZZm
FAM19A1	family with sequence similarity 19 member A1	2.96071	1.90026	6.57615	0.0229834	0.462568	Up 28 ZZm
NPTX1	neuronal pentraxin 1	2.96268	2.58035	5.36209	0.0368738	0.523905	Up 28 ZZm
GCGR	glucagon receptor	3.02104	2.7439	12.689	0.00328847	0.386685	Up 28 ZZm
FAM71F2	family with sequence similarity 71 member F2	3.02662	4.57077	16.156	0.00135558	0.328786	Up 28 ZZm
LOC110072432	tyrosine-protein kinase ZAP-70	3.03046	0.777468	4.90115	0.044601	0.546516	Up 28 ZZm
SLC16A6	solute carrier family 16 member 6	3.03347	5.58969	21.6812	0.00040681	0.257973	Up 28 ZZm
FAM13C	family with sequence similarity 13 member C	3.0336	3.91952	16.1338	0.00136281	0.328786	Up 28 ZZm
LOC110076888	sodium channel protein type 2 subunit alpha	3.03634	5.07884	8.96368	0.00999345	0.400121	Up 28 ZZm
LOC110087472	lipocalin-like	3.04868	3.61445	10.951	0.00539224	0.386685	Up 28 ZZm
PHYHIP	phytanoyl-CoA 2-hydroxylase interacting protein	3.05164	2.19553	11.4925	0.00460317	0.386685	Up 28 ZZm
NPY5R	neuropeptide Y receptor Y5	3.05525	0.568966	5.86999	0.0301149	0.497108	Up 28 ZZm
LOC110071697	major histocompatibility complex class I-related gene protein-like	3.06093	2.84397	9.44721	0.00855192	0.397069	Up 28 ZZm
LOC110072209	low molecular weight neuronal intermediate filament-like	3.07892	-0.0106477	4.90744	0.0444835	0.546516	Up 28 ZZm
TULP1	tubby like protein 1	3.09926	3.22459	5.64054	0.0329703	0.511014	Up 28 ZZm
LOC110079508	NA	3.10362	-0.435066	4.9368	0.0439392	0.546516	Up 28 ZZm
RSPO2	R-spondin 2	3.1068	3.44042	6.93836	0.020102	0.445063	Up 28 ZZm
LY96	lymphocyte antigen 96	3.10747	-0.399832	4.59869	0.0507168	0.554877	Up 28 ZZm
FAM107A	family with sequence similarity 107 member A	3.1312	5.70042	10.1211	0.00692616	0.386685	Up 28 ZZm
LOC110082370	uncharacterized LOC110082370	3.15294	0.722837	6.05746	0.0279956	0.494733	Up 28 ZZm
LOC110071316	alpha-2-macroglobulin-like	3.15936	0.902906	7.67571	0.015441	0.428806	Up 28 ZZm
LOC110084450	cholesterol side-chain cleavage enzyme	3.16879	7.56121	10.4258	0.00631069	0.386685	Up 28 ZZm
LOC110071443	alpha-2-macroglobulin-like	3.17001	1.4139	5.13881	0.0404009	0.53564	Up 28 ZZm
LOC110085696	metallothionein-2	3.17672	5.19824	5.21998	0.0390745	0.52983	Up 28 ZZm
LOC110089066	stromelysin-1-like	3.19905	1.96102	6.67339	0.022165	0.45645	Up 28 ZZm
F8	coagulation factor VIII	3.21115	4.28131	36.9965	3.29963021993122e-05	0.206975	Up 28 ZZm
SLCO4A1	solute carrier organic anion transporter family member 4A1	3.21617	3.62141	4.43001	0.0545579	0.566721	Up 28 ZZm
CNTN1	contactin 1	3.22289	4.73799	23.5071	0.000285509	0.257973	Up 28 ZZm
LOC110080677	NA	3.22706	1.40689	7.33958	0.0173893	0.433566	Up 28 ZZm
LOC110078568	trans-1	3.23609	4.94509	12.4896	0.00347387	0.386685	Up 28 ZZm
CCDC33	coiled-coil domain containing 33	3.23822	2.37719	8.05676	0.0135322	0.425518	Up 28 ZZm
ANHX	anomalous homeobox	3.25463	2.89625	6.78658	0.0212548	0.453727	Up 28 ZZm
CUNH1orf56	chromosome unknown C1orf56 homolog	3.32286	1.44672	4.4706	0.0536029	0.564148	Up 28 ZZm
PLA2G3	phospholipase A2 group III	3.33464	5.57061	12.7801	0.00320759	0.386685	Up 28 ZZm
DDX4	DEAD-box helicase 4	3.37122	3.716	8.85755	0.0103465	0.400956	Up 28 ZZm
TRPM3	transient receptor potential cation channel subfamily M member 3	3.37496	3.94686	8.19495	0.0129088	0.419073	Up 28 ZZm
CEMIP	cell migration inducing hyaluronan binding protein	3.38339	4.55403	16.6418	0.00120819	0.328786	Up 28 ZZm
LOC110074692	NA	3.4077	0.868396	4.64644	0.0496883	0.552809	Up 28 ZZm
LOC110071204	alpha-2-macroglobulin-like	3.42851	3.54021	7.65125	0.0155739	0.428806	Up 28 ZZm
LOC110076926	3 beta-hydroxysteroid dehydrogenase/Delta 5-->4-isomerase-like	3.42895	9.42671	14.3204	0.00213481	0.352393	Up 28 ZZm
LOC110084293	uncharacterized LOC110084293	3.45893	3.35745	23.355	0.000293842	0.257973	Up 28 ZZm
IL12RB1	interleukin 12 receptor subunit beta 1	3.46917	4.19659	6.82227	0.020977	0.450903	Up 28 ZZm
NRCAM	neuronal cell adhesion molecule	3.47034	5.51085	15.9784	0.00141456	0.329095	Up 28 ZZm
LOC110071462	serine/threonine kinase-like domain-containing protein STKLD1	3.47256	1.765	10.2225	0.00671397	0.386685	Up 28 ZZm
LOC110083982	NA	3.49313	0.453017	9.00019	0.00987524	0.399069	Up 28 ZZm
LOC110080852	pleckstrin homology domain-containing family A member 7-like	3.51469	1.39233	6.48406	0.0237912	0.465915	Up 28 ZZm
SLC4A8	solute carrier family 4 member 8	3.52437	4.31844	28.1938	0.00012437	0.257973	Up 28 ZZm
SMCO1	single-pass membrane protein with coiled-coil domains 1	3.55687	0.254143	4.43586	0.054419	0.566721	Up 28 ZZm
LOC110090816	uncharacterized LOC110090816	3.56423	2.4329	7.07646	0.019116	0.44301	Up 28 ZZm
LOC110091676	NA	3.56495	-0.72269	6.42109	0.0243628	0.469374	Up 28 ZZm
CLVS2	clavesin 2	3.57875	3.88918	57.6271	3.12919951824398e-06	0.0294426	Up 28 ZZm
LOC110072143	heparan sulfate glucosamine 3-O-sulfotransferase 1-like	3.57992	1.45656	9.82663	0.00758805	0.388022	Up 28 ZZm
LOC110071085	speedy protein 1-B-like	3.58665	0.87406	11.7988	0.00421628	0.386685	Up 28 ZZm
DMRT1	doublesex and mab-3 related transcription factor 1	3.58731	3.27981	7.0391	0.019377	0.444558	Up 28 ZZm
LOC110090516	alpha-1A adrenergic receptor-like	3.62222	1.25975	4.87827	0.045032	0.546516	Up 28 ZZm
LOC110080716	chitinase-3-like protein 1	3.63528	6.62408	7.48575	0.0165088	0.431476	Up 28 ZZm
LOC110073048	carboxypeptidase B-like	3.77312	5.43249	6.75956	0.0214681	0.454404	Up 28 ZZm
LOC110070851	NA	3.79551	0.110662	4.93737	0.0439287	0.546516	Up 28 ZZm
LOC110087774	tyrosine-protein phosphatase non-receptor type 13-like	3.89222	3.67363	12.2362	0.00372712	0.386685	Up 28 ZZm
LOC110074416	leucine-rich repeat-containing protein 3-like	3.9015	0.0210248	4.51225	0.0526437	0.560371	Up 28 ZZm
LOC110085163	NA	3.90197	3.52993	18.6383	0.000768122	0.295985	Up 28 ZZm
LRRC39	leucine rich repeat containing 39	3.91796	0.801542	7.6286	0.0156981	0.428806	Up 28 ZZm
LOC110070845	A.superbus venom factor 1-like	3.96057	5.45752	15.5223	0.00158007	0.337885	Up 28 ZZm
LOC110078587	excitatory amino acid transporter 2-like	3.99997	0.241755	9.61997	0.00809643	0.395737	Up 28 ZZm
LOC110090966	suppressor APC domain-containing protein 2-like	4.00578	0.487314	5.70057	0.0321936	0.507278	Up 28 ZZm
GBX2	gastrulation brain homeobox 2	4.04938	-0.408739	4.80201	0.0465042	0.547531	Up 28 ZZm
CACNA1I	calcium voltage-gated channel subunit alpha1 I	4.08729	5.14031	7.92055	0.0141811	0.426647	Up 28 ZZm
CRISPLD1	cysteine rich secretory protein LCCL domain containing 1	4.08756	7.10606	21.9154	0.000388328	0.257973	Up 28 ZZm
CNTD2	cyclin N-terminal domain containing 2	4.09402	3.03193	13.7258	0.00249061	0.366677	Up 28 ZZm
LOC110071469	coiled-coil domain-containing protein 33-like	4.09478	-1.14985	5.35414	0.0444892	0.546516	Up 28 ZZm
FGFBP3	fibroblast growth factor binding protein 3	4.09895	8.73721	7.22067	0.018146	0.438728	Up 28 ZZm
GPR37L1	G protein-coupled receptor 37 like 1	4.14092	-0.278025	5.35526	0.0369762	0.523905	Up 28 ZZm
AQP3	aquaporin 3 (Gill blood group)	4.14178	6.7671	10.7696	0.00569069	0.386685	Up 28 ZZm
CADM3	cell adhesion molecule 3	4.15141	4.16435	7.27503	0.0177954	0.435173	Up 28 ZZm
LOC110071034	NA	4.23058	-1.23281	6.09852	0.027555	0.492225	Up 28 ZZm
KCNG1	potassium voltage-gated channel modifier subfamily G member 1	4.25861	5.32605	21.9744	0.000383828	0.257973	Up 28 ZZm
LOC110089621	phospholipase A2 inhibitor and Ly6/PLAUR domain-containing protein-like	4.30344	3.91747	9.78145	0.00769596	0.388276	Up 28 ZZm
LOC110083759	NACHT	4.30845	1.15908	9.33637	0.00885978	0.397069	Up 28 ZZm
LOC110084235	NA	4.31339	-1.10398	4.9803	0.0431475	0.544571	Up 28 ZZm
LOC110078096	disintegrin and metalloproteinase domain-containing protein 29-like	4.31665	2.51571	9.50396	0.00839908	0.397069	Up 28 ZZm
LOC110087598	catenin alpha-3-like	4.33303	-0.192181	6.10861	0.0274481	0.491454	Up 28 ZZm
LOC110089814	NA	4.36751	-0.292794	6.90956	0.020315	0.447376	Up 28 ZZm
MIOX	myo-inositol oxygenase	4.4172	5.89845	5.57414	0.0338551	0.516285	Up 28 ZZm
LOC110074885	NA	4.46504	0.814722	18.4456	0.000801375	0.295985	Up 28 ZZm
HS3ST6	heparan sulfate-glucosamine 3-sulfotransferase 6	4.46663	3.15182	10.5417	0.00609335	0.386685	Up 28 ZZm
LOC110070736	NA	4.47508	-0.440258	8.25525	0.0174127	0.433566	Up 28 ZZm
LOC110087465	lipocalin-15-like	4.50178	1.58006	9.27082	0.0090479	0.397269	Up 28 ZZm
LOC110079628	NA	4.6131	-1.31461	4.84775	0.0456145	0.546516	Up 28 ZZm
CLDN11	claudin 11	4.72051	5.26034	14.598	0.00198899	0.345303	Up 28 ZZm
ISLR2	immunoglobulin superfamily containing leucine rich repeat 2	4.7832	5.72511	19.0544	0.000701578	0.295985	Up 28 ZZm
LOC110077957	A.superbus venom factor 1-like	4.79994	4.19887	29.6219	9.8427737109589e-05	0.257973	Up 28 ZZm
LOC110077678	NA	4.85716	-0.7242	5.90319	0.0297263	0.495473	Up 28 ZZm
LOC110070562	NA	4.85959	0.583564	8.05263	0.0135513	0.425518	Up 28 ZZm
DMBX1	diencephalon/mesencephalon homeobox 1	4.93039	-1.04681	5.41718	0.0360602	0.521379	Up 28 ZZm
CEBPA	CCAAT/enhancer binding protein alpha	5.00509	1.81277	14.0199	0.00230671	0.35874	Up 28 ZZm
UPP2	uridine phosphorylase 2	5.19718	2.10607	7.42136	0.0168901	0.433164	Up 28 ZZm
HTR1E	5-hydroxytryptamine receptor 1E	5.25655	-0.335605	10.6986	0.0058128	0.386685	Up 28 ZZm
LOC110080707	acidic mammalian chitinase-like	5.31446	2.37883	6.58494	0.022908	0.462298	Up 28 ZZm
FMOD	fibromodulin	5.48375	5.70743	7.40205	0.0170064	0.433164	Up 28 ZZm
LOC110071361	NA	5.59382	1.45565	9.93119	0.00734497	0.386685	Up 28 ZZm
LOC110090864	NA	5.80157	0.357968	6.32365	0.0252792	0.476686	Up 28 ZZm
LOC110079569	NA	5.83108	1.60828	14.1897	0.00220768	0.357126	Up 28 ZZm
SMIM24	small integral membrane protein 24	5.84913	-1.02928	4.41398	0.0549405	0.568999	Up 28 ZZm
LOC110071225	A.superbus venom factor 1-like	5.92674	1.50782	6.56806	0.0230531	0.462915	Up 28 ZZm
LOC110071142	NA	6.00885	-0.763494	11.5017	0.00459091	0.386685	Up 28 ZZm
IZUMO3	IZUMO family member 3	6.1887	0.136099	6.6639	0.0247342	0.471965	Up 28 ZZm
HMX1	H6 family homeobox 1	6.31161	-1.40584	5.03586	0.0453652	0.546516	Up 28 ZZm
LOC110091254	uncharacterized LOC110091254	6.36741	-1.59844	4.92992	0.0473182	0.548799	Up 28 ZZm
LOC110070119	kallikrein-14-like	6.40301	0.436711	6.14694	0.027046	0.490319	Up 28 ZZm
PDCD1	programmed cell death 1	6.41974	-1.91145	4.62525	0.0535281	0.563993	Up 28 ZZm
LOC110073991	NA	6.48939	-2.10243	6.21149	0.0290662	0.495368	Up 28 ZZm
NTF4	neurotrophin 4	6.50061	-1.08964	5.05392	0.045042	0.546516	Up 28 ZZm
LOC110070453	vomeronasal type-2 receptor 26-like	6.78307	-1.5849	5.161	0.0431817	0.544571	Up 28 ZZm
GDPD3	glycerophosphodiester phosphodiesterase domain containing 3	6.79301	-1.30886	5.63622	0.0359621	0.521379	Up 28 ZZm
ZNF185	zinc finger protein 185 with LIM domain	6.80647	-0.910251	6.12232	0.030024	0.496781	Up 28 ZZm
SLC35G2	solute carrier family 35 member G2	6.82876	-1.15339	5.61983	0.0361857	0.521379	Up 28 ZZm
LOC110086411	E3 ubiquitin-protein ligase TRIM69-like	6.83609	-0.905612	5.7564	0.034372	0.516288	Up 28 ZZm
LOC110071102	venom factor-like	6.98383	0.542722	11.0133	0.00529382	0.386685	Up 28 ZZm
FOXI3	forkhead box I3	6.98723	-0.931479	5.48137	0.0381431	0.527002	Up 28 ZZm
LOC110084166	NA	6.99383	-1.07781	8.19134	0.0148431	0.428621	Up 28 ZZm
LOC110070257	NA	7.03895	-1.43303	8.11724	0.0151986	0.428806	Up 28 ZZm
TNFRSF11B	TNF receptor superfamily member 11b	7.05165	-0.599499	9.81489	0.00905797	0.397269	Up 28 ZZm
LOC110070456	vomeronasal type-2 receptor 26-like	7.10542	-1.66402	5.11792	0.0459785	0.546792	Up 28 ZZm
LOC110086775	NA	7.13931	-0.946424	11.4904	0.0056807	0.386685	Up 28 ZZm
DNMT3L	DNA methyltransferase 3 like	7.1624	-0.91071	5.75214	0.0344269	0.516288	Up 28 ZZm
LOC110070011	NA	7.19351	-1.1705	6.2844	0.0283101	0.495368	Up 28 ZZm
LOC110074886	NA	7.28468	-0.50846	5.83745	0.0333472	0.512685	Up 28 ZZm
LOC110082903	coiled-coil domain-containing protein 157-like	7.34317	-0.427818	20.0403	0.000838705	0.295985	Up 28 ZZm
LOC110082866	NA	7.35477	-1.84985	6.7953	0.0330193	0.511014	Up 28 ZZm
LOC110070283	pinopsin-like	7.48977	-1.63511	9.61913	0.00959128	0.398448	Up 28 ZZm
FABP2	fatty acid binding protein 2	7.50705	-1.48849	6.06515	0.0306579	0.49993	Up 28 ZZm
LOC110082441	actin-like	7.52184	0.23622	8.22589	0.0146808	0.428621	Up 28 ZZm
LOC110082071	retinol dehydrogenase 8-like	7.58161	2.51499	10.916	0.00544839	0.386685	Up 28 ZZm
LOC110083796	NA	7.63828	-1.51124	9.28006	0.0171655	0.433164	Up 28 ZZm
LOC110071531	acidic fibroblast growth factor intracellular-binding protein-like	7.77477	0.0576602	8.86593	0.0120226	0.415088	Up 28 ZZm
LOC110090508	relaxin-3 receptor 2-like	7.92993	-0.789736	9.73838	0.00926213	0.397269	Up 28 ZZm
LOC110077898	NA	8.02855	-0.665602	12.6722	0.00417993	0.386685	Up 28 ZZm
LOC110070560	vomeronasal type-2 receptor 26-like	8.06129	-1.34078	14.3081	0.0028062	0.374518	Up 28 ZZm
LOC110079130	slit homolog 1 protein-like	8.11668	-0.0351944	13.0211	0.00383012	0.386685	Up 28 ZZm
DMRTB1	DMRT like family B with proline rich C-terminal 1	8.17651	1.09626	8.18136	0.0148904	0.428621	Up 28 ZZm
LOC110070561	vomeronasal type-2 receptor 26-like	8.25027	1.4552	28.1429	0.00012543	0.257973	Up 28 ZZm
LOC110087772	FERM and PDZ domain-containing protein 2-like	8.55224	0.171897	15.6486	0.0020653	0.345303	Up 28 ZZm
ANKEF1	ankyrin repeat and EF-hand domain containing 1	8.59376	-0.0150048	17.929	0.0012705	0.328786	Up 28 ZZm
PTPN20	protein tyrosine phosphatase	8.8597	1.71612	26.2166	0.000289165	0.257973	Up 28 ZZm
DLX5	distal-less homeobox 5	9.52638	0.347874	23.3231	0.000464584	0.257973	Up 28 ZZm
LOC110070452	vomeronasal type-2 receptor 26-like	12.8457	3.11982	34.0501	9.48039104303509e-05	0.257973	Up 28 ZZm
