# Supplementary material for: In vitro organ culture protocol for intact urogenital systems supporting gonadal differentiation
Source: PLoS One. 2025 Jul 29;20(7):e0327930. doi: 10.1371/journal.pone.0327930 (PMC12306756; doi:10.1371/journal.pone.0327930)
Supplement: S5 File — Analysis was conducted using methods described in [21] using data from [21,22]. Log-fold change threshold of −1, 1 and p value cut-off of 0.05 have been applied. (XLSX) [file pone.0327930.s005.xlsx]

## Sheet: St12_ZZ_36vs28_foroc
Gene ID	Gene name	logFC	logCPM	F	PValue	FDR	Direction
LOC110077216	aromatase	-10.0369	9.53602	280.837	2.80993014253558e-09	2.02955361688168e-05	Up 36 ZZf
LRRC2	leucine rich repeat containing 2	-7.81266	3.92437	48.0324	2.27439950932745e-05	0.00205368	Up 36 ZZf
FOXL2	forkhead box L2	-7.18607	2.17413	44.2952	3.29684635524712e-05	0.00255578	Up 36 ZZf
LOC110077624	steroid 17-alpha-hydroxylase/17	-6.92719	7.37042	134.793	1.38370818052229e-07	0.000111237	Up 36 ZZf
LOC110072619	chymotrypsin-C-like	-6.64875	4.47255	84.6794	1.48236603283659e-06	0.000413294	Up 36 ZZf
CPA2	carboxypeptidase A2	-5.94149	2.62995	34.1301	0.000104772	0.00544132	Up 36 ZZf
AQP3	aquaporin 3 (Gill blood group)	-5.85048	6.66083	33.1894	0.000118157	0.00580203	Up 36 ZZf
PCP4	Purkinje cell protein 4	-5.51863	5.18414	37.9715	6.57718424378312e-05	0.00398949	Up 36 ZZf
STAR	steroidogenic acute regulatory protein	-5.46564	3.26684	37.7475	6.75122198603041e-05	0.00404977	Up 36 ZZf
LOC110084450	cholesterol side-chain cleavage enzyme	-5.31936	8.26456	72.3434	3.23028377144151e-06	0.000586346	Up 36 ZZf
KCNIP3	potassium voltage-gated channel interacting protein 3	-4.99741	2.79889	97.2173	7.40501767022778e-07	0.000267456	Up 36 ZZf
LOC110073187	proproteinase E-like	-4.91856	2.17344	74.3796	2.8187201403566e-06	0.000553026	Up 36 ZZf
LOC110079683	acidic mammalian chitinase-like	-4.79566	3.11251	34.7981	9.63494975615535e-05	0.00515551	Up 36 ZZf
GLDN	gliomedin	-4.7953	6.21965	109.869	3.9729707321057e-07	0.000191329	Up 36 ZZf
CRH	corticotropin releasing hormone	-4.73438	1.89237	31.1714	0.000154316	0.00702689	Up 36 ZZf
LOC110090610	protein FAM19A1-like	-4.63207	3.30443	41.8491	4.26338574212102e-05	0.00299118	Up 36 ZZf
RASD1	ras related dexamethasone induced 1	-4.58814	5.43053	42.1543	4.12608265311651e-05	0.00299118	Up 36 ZZf
KIAA1324L	KIAA1324 like	-4.5297	6.30257	93.5495	8.99293690104503e-07	0.000297741	Up 36 ZZf
NUGGC	nuclear GTPase	-4.4907	3.53452	40.3246	5.0354883843686e-05	0.00333433	Up 36 ZZf
LOC110088908	follicle-stimulating hormone receptor-like	-4.21156	5.87902	80.5935	1.89612050830409e-06	0.000462331	Up 36 ZZf
LOC110088946	bactericidal permeability-increasing protein-like	-4.14061	5.85637	123.595	2.16888046128098e-07	0.000131447	Up 36 ZZf
FGF16	fibroblast growth factor 16	-4.06669	2.73023	63.4268	6.12234876667309e-06	0.000877652	Up 36 ZZf
LOC110075770	uncharacterized LOC110075770	-4.01772	5.04116	77.4484	2.30935287273026e-06	0.000509725	Up 36 ZZf
LOC110091671	vasotocin-neurophysin VT-like	-3.98732	2.43285	33.6841	0.000110881	0.005666	Up 36 ZZf
LOC110084179	cryptic protein-like	-3.93044	3.49655	30.7056	0.000164433	0.00727902	Up 36 ZZf
FAM159A	family with sequence similarity 159 member A	-3.86354	1.01301	29.5736	0.000192461	0.00809153	Up 36 ZZf
FADS6	fatty acid desaturase 6	-3.86015	2.71861	57.1759	1.00567744951275e-05	0.00114159	Up 36 ZZf
SRD5A2	steroid 5 alpha-reductase 2	-3.77909	5.65191	45.6321	2.87859244105011e-05	0.00233401	Up 36 ZZf
TCF24	transcription factor 24	-3.72935	3.38915	35.6811	8.64091285338841e-05	0.00480171	Up 36 ZZf
LIPG	lipase G	-3.67468	6.27988	33.5287	0.000113108	0.00571904	Up 36 ZZf
LOC110076607	transmembrane protein 132D-like	-3.66317	2.40578	36.5659	7.76397525858388e-05	0.00447047	Up 36 ZZf
CPVL	carboxypeptidase	-3.64924	7.5111	38.0382	6.52641653054346e-05	0.00397386	Up 36 ZZf
LOC110074343	adrenodoxin-like	-3.64666	4.72587	41.1932	4.57711246327503e-05	0.00312678	Up 36 ZZf
LRRC38	leucine rich repeat containing 38	-3.57306	4.20228	47.9234	2.29835445825958e-05	0.00206358	Up 36 ZZf
RMDN2	regulator of microtubule dynamics 2	-3.54471	6.97798	57.0516	1.01612480543106e-05	0.00114527	Up 36 ZZf
TMEM132C	transmembrane protein 132C	-3.48972	4.72946	28.3298	0.000230016	0.00912349	Up 36 ZZf
PPP1R1B	protein phosphatase 1 regulatory inhibitor subunit 1B	-3.46935	4.99559	30.6119	0.00016656	0.00729192	Up 36 ZZf
IL13RA1	interleukin 13 receptor subunit alpha 1	-3.44353	5.88274	73.8485	2.91979787961517e-06	0.000565871	Up 36 ZZf
CDA	cytidine deaminase	-3.42185	5.0935	48.3946	2.19681936219451e-05	0.00199496	Up 36 ZZf
LOC110074859	keratin	-3.39153	5.26768	81.6047	1.7822285831829e-06	0.000453165	Up 36 ZZf
LOC110075771	neuroglobin-like	-3.37688	2.94977	49.4029	1.99677867409334e-05	0.00184493	Up 36 ZZf
DRAXIN	dorsal inhibitory axon guidance protein	-3.32893	2.59966	38.9616	5.8688928114767e-05	0.00370637	Up 36 ZZf
LOC110079156	all-trans-retinol 13	-3.32	2.27245	36.5014	7.8242795842245e-05	0.00447279	Up 36 ZZf
LHX2	LIM homeobox 2	-3.27747	4.62774	34.9805	9.41901747818946e-05	0.00510485	Up 36 ZZf
LRFN2	leucine rich repeat and fibronectin type III domain containing 2	-3.27684	3.35215	81.4743	1.79646177854723e-06	0.000453165	Up 36 ZZf
LOC110075488	mucin-5AC-like	-3.27328	2.37119	58.5672	8.97018319143029e-06	0.00104819	Up 36 ZZf
CHAC1	ChaC glutathione specific gamma-glutamylcyclotransferase 1	-3.24382	3.94876	59.6439	8.22350534745495e-06	0.001021	Up 36 ZZf
IGFBP7	insulin like growth factor binding protein 7	-3.24059	7.19045	76.029	2.53013094582769e-06	0.000537446	Up 36 ZZf
CHRM2	cholinergic receptor muscarinic 2	-3.22819	1.64008	59.8487	8.08993999579042e-06	0.00101233	Up 36 ZZf
NCAM2	neural cell adhesion molecule 2	-3.21926	3.61261	59.3736	8.40380535790589e-06	0.00103389	Up 36 ZZf
BRINP3	BMP/retinoic acid inducible neural specific 3	-3.20662	6.55501	50.8853	1.74029518006775e-05	0.00169673	Up 36 ZZf
LEF1	lymphoid enhancer binding factor 1	-3.11796	8.26776	225.697	9.0974648894843e-09	2.21012326968401e-05	Up 36 ZZf
FCN3	ficolin 3	-3.1117	3.2029	34.6553	9.80812297316151e-05	0.00522175	Up 36 ZZf
39873	membrane associated ring-CH-type finger 9	-3.10467	4.66172	73.2303	3.04286994280121e-06	0.000567687	Up 36 ZZf
LOC110088043	uncharacterized LOC110088043	-3.0959	3.9794	29.8761	0.000184453	0.00787992	Up 36 ZZf
PAMR1	peptidase domain containing associated with muscle regeneration 1	-3.07937	6.42629	110.806	3.80399184672007e-07	0.000188916	Up 36 ZZf
CUNH15orf59	chromosome unknown C15orf59 homolog	-3.05965	3.12787	46.2373	2.71000781573957e-05	0.00224703	Up 36 ZZf
PDZRN3	PDZ domain containing ring finger 3	-3.05906	7.18189	216.734	1.12983938950104e-08	2.24442594724381e-05	Up 36 ZZf
APCDD1	APC down-regulated 1	-3	5.22611	60.3012	7.80372519582692e-06	0.000992134	Up 36 ZZf
LOC110090687	cell surface glycoprotein MUC18-like	-2.98382	9.5241	61.4928	7.10531812027831e-06	0.000940981	Up 36 ZZf
GPR45	G protein-coupled receptor 45	-2.97047	1.20071	36.9335	7.43078323110388e-05	0.00429418	Up 36 ZZf
DDIT4	DNA damage inducible transcript 4	-2.9699	10.3989	98.241	7.02250918884342e-07	0.000265718	Up 36 ZZf
KDM6B	lysine demethylase 6B	-2.96326	9.73073	113.188	3.41111509883645e-07	0.000174869	Up 36 ZZf
IL17RB	interleukin 17 receptor B	-2.90296	4.88321	47.7156	2.34490970693902e-05	0.00209356	Up 36 ZZf
SNCG	synuclein gamma	-2.88316	2.75666	39.6185	5.4484483120533e-05	0.0034914	Up 36 ZZf
RGS7BP	regulator of G-protein signaling 7 binding protein	-2.87954	4.42999	47.428	2.41114023313881e-05	0.00210538	Up 36 ZZf
MYLK3	myosin light chain kinase 3	-2.86969	2.56887	30.4189	0.000171047	0.00744733	Up 36 ZZf
AMHR2	anti-Mullerian hormone receptor type 2	-2.84763	8.32514	47.5572	2.38111968120094e-05	0.00209864	Up 36 ZZf
LOC110082559	retinol dehydrogenase 12-like	-2.84428	4.07921	33.7709	0.000109661	0.0056217	Up 36 ZZf
PTN	pleiotrophin	-2.78299	6.89439	36.5355	7.79227808840096e-05	0.00447057	Up 36 ZZf
KIRREL3	kin of IRRE like 3 (Drosophila)	-2.77961	4.49915	80.9894	1.85053601664384e-06	0.000459511	Up 36 ZZf
TSPAN4	tetraspanin 4	-2.75938	4.21302	48.9756	2.07880413390805e-05	0.00190962	Up 36 ZZf
MMP15	matrix metallopeptidase 15	-2.75715	6.52465	37.5401	6.91708787555531e-05	0.00408648	Up 36 ZZf
ARHGAP28	Rho GTPase activating protein 28	-2.75639	6.01201	57.78	9.56696850914008e-06	0.00110173	Up 36 ZZf
SNAI3	snail family transcriptional repressor 3	-2.74863	4.83956	29.647	0.000190481	0.00805085	Up 36 ZZf
LOC110075610	gap junction delta-2 protein-like	-2.74588	1.3769	30.5528	0.00016792	0.00733128	Up 36 ZZf
RGS17	regulator of G-protein signaling 17	-2.71731	3.89964	77.5931	2.28814749682001e-06	0.000509725	Up 36 ZZf
LOC110087527	glutamate receptor ionotropic	-2.70934	4.83494	31.065	0.00015656	0.00706833	Up 36 ZZf
ARSJ	arylsulfatase family member J	-2.68476	4.27562	38.6609	6.07404670092364e-05	0.00381537	Up 36 ZZf
PGR	progesterone receptor	-2.65012	5.60389	84.7174	1.47904913731543e-06	0.000413294	Up 36 ZZf
PLPPR1	phospholipid phosphatase related 1	-2.62401	5.22281	75.283	2.6561249998313e-06	0.000537446	Up 36 ZZf
LOC110081459	sodium/potassium-transporting ATPase subunit alpha-2	-2.62206	6.03946	75.4528	2.62681076582648e-06	0.000537446	Up 36 ZZf
LMO1	LIM domain only 1	-2.59312	3.90499	31.2981	0.000151692	0.00696729	Up 36 ZZf
CHRNA4	cholinergic receptor nicotinic alpha 4 subunit	-2.56204	4.29393	33.452	0.000114227	0.00571904	Up 36 ZZf
GREB1	growth regulation by estrogen in breast cancer 1	-2.54961	5.36715	39.6304	5.44112896918633e-05	0.0034914	Up 36 ZZf
ARX	aristaless related homeobox	-2.53354	7.46792	171.417	3.92695834175205e-08	5.23715265235447e-05	Up 36 ZZf
CUNH1orf106	chromosome unknown C1orf106 homolog	-2.50593	2.94025	45.097	3.03801997616484e-05	0.00242614	Up 36 ZZf
METRNL	meteorin like	-2.46285	7.60618	104.272	5.18865926991014e-07	0.000224955	Up 36 ZZf
OSR1	odd-skipped related transciption factor 1	-2.44855	7.56484	140.966	1.09590147894175e-07	0.000102447	Up 36 ZZf
MDGA2	MAM domain containing glycosylphosphatidylinositol anchor 2	-2.40999	4.47016	31.12	0.000155396	0.00703578	Up 36 ZZf
LOC110083896	bifunctional heparan sulfate N-deacetylase/N-sulfotransferase 4	-2.39249	2.89643	31.5581	0.000146472	0.00680625	Up 36 ZZf
PLCL2	phospholipase C like 2	-2.38708	5.02794	42.1321	4.13588452409782e-05	0.00299118	Up 36 ZZf
NCCRP1	non-specific cytotoxic cell receptor protein 1 homolog (zebrafish)	-2.35058	4.81539	33.4329	0.000114508	0.00571904	Up 36 ZZf
TRIM50	tripartite motif containing 50	-2.34997	2.94052	43.2565	3.67185648783449e-05	0.00275753	Up 36 ZZf
SLCO5A1	solute carrier organic anion transporter family member 5A1	-2.32893	2.89448	29.9961	0.000181387	0.00777234	Up 36 ZZf
DCLK3	doublecortin like kinase 3	-2.31604	4.81174	37.6679	6.81433564522961e-05	0.00407118	Up 36 ZZf
GALR3	galanin receptor 3	-2.31477	3.96416	43.6659	3.51830852922213e-05	0.00267526	Up 36 ZZf
ANGPTL4	angiopoietin like 4	-2.2575	8.736	37.5993	6.86931400896728e-05	0.00408648	Up 36 ZZf
LOC110088041	zinc finger protein RFP-like	-2.24902	5.55254	77.8436	2.25197464813053e-06	0.000509725	Up 36 ZZf
OSGIN1	oxidative stress induced growth inhibitor 1	-2.24686	5.35618	82.6806	1.66981200111717e-06	0.000435027	Up 36 ZZf
CADM4	cell adhesion molecule 4	-2.24556	5.78861	55.5946	1.14858610356692e-05	0.00125023	Up 36 ZZf
JARID2	jumonji and AT-rich interaction domain containing 2	-2.20983	8.98931	56.1028	1.1001918565497e-05	0.00121418	Up 36 ZZf
LOC110082468	coiled-coil domain-containing protein 50-like	-2.20375	4.24326	49.4627	1.98559002669008e-05	0.00184493	Up 36 ZZf
LOC110081292	corticosteroid 11-beta-dehydrogenase isozyme 2-like	-2.19998	5.35303	73.6665	2.95541583567248e-06	0.000565873	Up 36 ZZf
NTNG2	netrin G2	-2.15271	2.48007	33.1244	0.000119153	0.00582642	Up 36 ZZf
SAMD14	sterile alpha motif domain containing 14	-2.14999	4.85431	27.7322	0.000251106	0.0097131	Up 36 ZZf
DSP	desmoplakin	-2.13474	9.38718	58.8463	8.76921071156581e-06	0.00104018	Up 36 ZZf
TRPC4	transient receptor potential cation channel subfamily C member 4	-2.11799	5.12852	33.2741	0.000116871	0.00578931	Up 36 ZZf
TPST2	tyrosylprotein sulfotransferase 2	-2.10425	6.41488	57.6102	9.70171888706847e-06	0.00110921	Up 36 ZZf
LBH	limb bud and heart development	-2.06021	7.97745	64.7979	5.52201922853333e-06	0.000849308	Up 36 ZZf
LOC110080170	Krueppel-like factor 5	-2.05497	4.24598	28.1465	0.000236255	0.00927052	Up 36 ZZf
TMEM100	transmembrane protein 100	-2.03735	6.45824	63.1756	6.24054188676801e-06	0.000877652	Up 36 ZZf
PDLIM1	PDZ and LIM domain 1	-2.0062	7.44491	56.417	1.07147089752081e-05	0.00119076	Up 36 ZZf
BMP1	bone morphogenetic protein 1	-2.00452	8.77318	29.2117	0.000202588	0.00838417	Up 36 ZZf
FGF9	fibroblast growth factor 9	-1.99465	4.59547	40.1298	5.14560352854656e-05	0.00337909	Up 36 ZZf
RFTN1	raftlin	-1.98329	5.56463	35.7286	8.59098819254257e-05	0.00480171	Up 36 ZZf
TMEFF2	transmembrane protein with EGF like and two follistatin like domains 2	-1.97511	3.31225	41.3535	4.49801333555973e-05	0.00309448	Up 36 ZZf
LOC110078592	protein kinase C and casein kinase substrate in neurons protein 2-like	-1.9215	5.16903	73.4266	3.00313501672124e-06	0.000567687	Up 36 ZZf
RGS2	regulator of G-protein signaling 2	-1.90581	6.29828	44.9713	3.07696479035912e-05	0.00243647	Up 36 ZZf
LOC110090914	leucine-rich glioma-inactivated protein 1-like	-1.89886	3.64298	28.2092	0.000234099	0.00923151	Up 36 ZZf
RAP1GDS1	Rap1 GTPase-GDP dissociation stimulator 1	-1.89106	6.52144	67.4493	4.54679996551778e-06	0.000749762	Up 36 ZZf
OLFM1	olfactomedin 1	-1.8907	6.01319	54.6679	1.24344975073573e-05	0.00131846	Up 36 ZZf
ANGPTL6	angiopoietin like 6	-1.86552	4.16519	35.3511	8.99752358912742e-05	0.0049137	Up 36 ZZf
EFNA1	ephrin A1	-1.85794	5.88396	50.3293	1.83166332581596e-05	0.00175354	Up 36 ZZf
LOC110080578	semaphorin-4D-like	-1.85427	6.15238	34.8249	9.6028623752456e-05	0.00515551	Up 36 ZZf
THBS3	thrombospondin 3	-1.83365	5.45765	48.6449	2.14504042548547e-05	0.00195914	Up 36 ZZf
LINGO1	leucine rich repeat and Ig domain containing 1	-1.8171	5.62746	29.3079	0.000199838	0.00831366	Up 36 ZZf
RTN2	reticulon 2	-1.80998	5.46609	63.4707	6.10197436165639e-06	0.000877652	Up 36 ZZf
LOC110076319	cytochrome b-245 light chain	-1.80842	5.38603	42.9622	3.78710416972028e-05	0.00282557	Up 36 ZZf
LOC110071194	ATP-binding cassette sub-family C member 9-like	-1.7993	3.02707	28.5887	0.000221534	0.00893558	Up 36 ZZf
PLOD2	procollagen-lysine	-1.77298	4.95989	29.7241	0.000188427	0.00798527	Up 36 ZZf
WNT4	Wnt family member 4	-1.76931	5.51496	58.3451	9.13398083850603e-06	0.00105954	Up 36 ZZf
EDA	ectodysplasin A	-1.75839	5.64695	54.6585	1.24445840792693e-05	0.00131846	Up 36 ZZf
TMEM108	transmembrane protein 108	-1.74779	5.99119	46.8765	2.5444755587152e-05	0.00216175	Up 36 ZZf
LOC110074852	keratin	-1.74407	7.39695	29.2446	0.000201642	0.00836682	Up 36 ZZf
ZNF503	zinc finger protein 503	-1.72568	6.20974	69.3969	3.95851320355623e-06	0.00068379	Up 36 ZZf
NKD1	naked cuticle homolog 1	-1.71762	5.8853	53.5558	1.36977153880017e-05	0.00141353	Up 36 ZZf
SLC16A9	solute carrier family 16 member 9	-1.71021	4.17404	27.6224	0.000255225	0.00976849	Up 36 ZZf
LOC110076926	3 beta-hydroxysteroid dehydrogenase/Delta 5-->4-isomerase-like	-1.70334	5.9558	28.9807	0.000209382	0.00859819	Up 36 ZZf
LOC110070433	uncharacterized LOC110070433	-1.69608	5.28717	40.9141	4.71884901021409e-05	0.00319115	Up 36 ZZf
ACSL4	acyl-CoA synthetase long-chain family member 4	-1.68516	5.01765	34.0293	0.000106118	0.00549323	Up 36 ZZf
NR2F2	nuclear receptor subfamily 2 group F member 2	-1.67784	9.1744	66.5499	4.85295252937691e-06	0.000786971	Up 36 ZZf
WSB1	WD repeat and SOCS box containing 1	-1.6686	10.2686	38.3168	6.31927630234209e-05	0.00387854	Up 36 ZZf
TMEM119	transmembrane protein 119	-1.65938	7.18086	28.7008	0.000217976	0.00885954	Up 36 ZZf
SNRK	SNF related kinase	-1.65249	5.73385	37.5566	6.90375247398385e-05	0.00408648	Up 36 ZZf
PGAM5	PGAM family member 5	-1.64451	6.64347	63.4658	6.10423764818661e-06	0.000877652	Up 36 ZZf
40422	septin 10	-1.63994	4.8317	27.4919	0.000260224	0.0099172	Up 36 ZZf
FLRT2	fibronectin leucine rich transmembrane protein 2	-1.63686	6.61225	35.501	8.83343525516986e-05	0.00487243	Up 36 ZZf
PCSK5	proprotein convertase subtilisin/kexin type 5	-1.63576	6.4033	32.2604	0.000133397	0.00638427	Up 36 ZZf
CIRBP	cold inducible RNA binding protein	-1.60703	10.112	55.4577	1.16204839783857e-05	0.00125628	Up 36 ZZf
TSHZ3	teashirt zinc finger homeobox 3	-1.59409	5.74133	27.4485	0.000261913	0.00995769	Up 36 ZZf
ARL4C	ADP ribosylation factor like GTPase 4C	-1.57772	4.98527	33.5008	0.000113513	0.00571904	Up 36 ZZf
ST5	suppression of tumorigenicity 5	-1.51669	6.38946	28.8798	0.000212433	0.00867861	Up 36 ZZf
CALM1	calmodulin 1	-1.51633	8.23147	50.7771	1.75765443861023e-05	0.00170321	Up 36 ZZf
DOCK11	dedicator of cytokinesis 11	-1.51618	7.55578	75.1938	2.67167454576029e-06	0.000537446	Up 36 ZZf
PLAC9	placenta specific 9	-1.49522	4.72987	34.5375	9.95363514377665e-05	0.00523785	Up 36 ZZf
ROR2	receptor tyrosine kinase like orphan receptor 2	-1.47074	6.37476	53.4769	1.37928917850117e-05	0.00141417	Up 36 ZZf
KLHL10	kelch like family member 10	-1.44266	3.55138	32.0432	0.000137287	0.00651274	Up 36 ZZf
FLRT1	fibronectin leucine rich transmembrane protein 1	-1.41601	4.68458	27.6429	0.000254449	0.00976849	Up 36 ZZf
DISP1	dispatched RND transporter family member 1	-1.40125	6.33718	27.8787	0.000245732	0.009595	Up 36 ZZf
GRIP2	glutamate receptor interacting protein 2	-1.38451	6.60487	36.2887	8.02692432826386e-05	0.00455585	Up 36 ZZf
CARHSP1	calcium regulated heat stable protein 1	-1.3836	5.38843	36.3207	7.99604091877925e-05	0.00455459	Up 36 ZZf
ZEB1	zinc finger E-box binding homeobox 1	-1.3574	7.34978	51.8484	1.59444142855292e-05	0.00160373	Up 36 ZZf
SH2D3C	SH2 domain containing 3C	-1.35378	4.96179	31.4958	0.000147704	0.00682358	Up 36 ZZf
AEBP1	AE binding protein 1	-1.34285	7.19475	34.9239	9.48533901692151e-05	0.00510986	Up 36 ZZf
ADCY3	adenylate cyclase 3	-1.33537	5.97318	40.506	4.93547489286003e-05	0.00329557	Up 36 ZZf
ZYX	zyxin	-1.3178	7.82204	63.273	6.19440536630405e-06	0.000877652	Up 36 ZZf
GDPD2	glycerophosphodiester phosphodiesterase domain containing 2	-1.31585	4.67883	31.9243	0.000139474	0.00658528	Up 36 ZZf
SLC37A2	solute carrier family 37 member 2	-1.3157	5.31648	31.9113	0.000139715	0.00658528	Up 36 ZZf
NDE1	nudE neurodevelopment protein 1	-1.28889	4.52181	31.5324	0.00014698	0.00680991	Up 36 ZZf
BTG2	BTG anti-proliferation factor 2	-1.27901	7.13901	31.1928	0.00015387	0.00702674	Up 36 ZZf
METTL21A	methyltransferase like 21A	-1.27675	4.33729	30.6648	0.000165355	0.007289	Up 36 ZZf
SMOX	spermine oxidase	-1.26805	6.26306	44.6433	3.18139534129963e-05	0.00248314	Up 36 ZZf
HES4	hes family bHLH transcription factor 4	-1.2093	6.34228	31.1243	0.000155305	0.00703578	Up 36 ZZf
TRIM24	tripartite motif containing 24	-1.18974	7.26123	40.1385	5.140667278074e-05	0.00337909	Up 36 ZZf
KLHL25	kelch like family member 25	-1.18492	4.49383	27.6302	0.00025493	0.00976849	Up 36 ZZf
LOC110089618	heat shock cognate 71 kDa protein-like	-1.15109	9.38437	28.9397	0.000210614	0.00862649	Up 36 ZZf
ALAS1	5'-aminolevulinate synthase 1	-1.13238	7.66905	29.3358	0.000199047	0.00830249	Up 36 ZZf
VASP	vasodilator-stimulated phosphoprotein	-1.11524	7.443	53.3019	1.40069950370562e-05	0.00142692	Up 36 ZZf
EIF4A2	eukaryotic translation initiation factor 4A2	-1.0949	8.29889	29.5769	0.000192372	0.00809153	Up 36 ZZf
LDLRAD4	low density lipoprotein receptor class A domain containing 4	-1.09111	5.10161	29.731	0.000188244	0.00798527	Up 36 ZZf
CLIC1	chloride intracellular channel 1	-1.07459	7.71087	28.024	0.000240535	0.00941521	Up 36 ZZf
LOC110070580	peptidyl-prolyl cis-trans isomerase FKBP1A	-1.06936	8.21297	28.5579	0.000222524	0.00895278	Up 36 ZZf
DENND2A	DENN domain containing 2A	-1.0627	5.9727	44.0352	3.38628270828536e-05	0.00259975	Up 36 ZZf
EFNA5	ephrin A5	-1.05727	5.96419	29.4724	0.000195233	0.00818641	Up 36 ZZf
MMD	monocyte to macrophage differentiation associated	-1.0563	6.66428	32.2389	0.000133776	0.00638427	Up 36 ZZf
LOC110089672	beta-1	-0.99081	6.5602	32.083	0.000136565	0.00649787	Up 36 ZZf
ADD3	adducin 3	0.890934	7.7367	28.2201	0.000233726	0.00923151	Up 28 ZZm
IQGAP1	IQ motif containing GTPase activating protein 1	0.924717	7.99254	35.5856	8.74236557899474e-05	0.00484089	Up 28 ZZm
LOC110087928	autism susceptibility gene 2 protein-like	0.963375	7.22848	35.4759	8.86064381321251e-05	0.00487243	Up 28 ZZm
SUCLG2	succinate-CoA ligase GDP-forming beta subunit	1.02495	6.37718	39.6525	5.42763678706605e-05	0.0034914	Up 28 ZZm
TENM3	teneurin transmembrane protein 3	1.05899	5.84272	33.4131	0.000114798	0.00571904	Up 28 ZZm
SNX18	sorting nexin 18	1.1105	5.72063	28.1673	0.000235536	0.00926518	Up 28 ZZm
SERPINE2	serpin family E member 2	1.11211	6.61708	41.885	4.24697887273335e-05	0.00299118	Up 28 ZZm
LRRFIP1	LRR binding FLII interacting protein 1	1.12531	6.79695	38.9492	5.87720114347174e-05	0.00370637	Up 28 ZZm
RERE	arginine-glutamic acid dipeptide repeats	1.17115	7.11763	47.1017	2.48899991526182e-05	0.00214974	Up 28 ZZm
CCDC80	coiled-coil domain containing 80	1.1738	8.11777	29.9937	0.000181446	0.00777234	Up 28 ZZm
SNTB1	syntrophin beta 1	1.17449	6.70077	41.0776	4.63519789565333e-05	0.00314797	Up 28 ZZm
LOC110090758	kalirin-like	1.18759	5.81315	33.1806	0.00011829	0.00580203	Up 28 ZZm
CYTH3	cytohesin 3	1.20388	4.49795	32.5751	0.000127988	0.00618233	Up 28 ZZm
GCDH	glutaryl-CoA dehydrogenase	1.20411	6.45725	47.1808	2.4698632693068e-05	0.00214487	Up 28 ZZm
COL4A3BP	collagen type IV alpha 3 binding protein	1.24693	5.45722	37.7452	6.75302197650023e-05	0.00404977	Up 28 ZZm
CAV1	caveolin 1	1.2684	5.5501	30.008	0.000181086	0.00777234	Up 28 ZZm
MB21D2	Mab-21 domain containing 2	1.29708	5.93459	33.9119	0.00010771	0.00555756	Up 28 ZZm
CSDC2	cold shock domain containing C2	1.29868	6.56088	30.9106	0.000159887	0.00717773	Up 28 ZZm
CLINT1	clathrin interactor 1	1.31944	6.18267	44.6245	3.18751614601496e-05	0.00248314	Up 28 ZZm
NCOA2	nuclear receptor coactivator 2	1.32254	6.2928	30.9131	0.000159832	0.00717773	Up 28 ZZm
LOC110078622	5'-nucleotidase domain-containing protein 2-like	1.3506	7.47708	63.6523	6.0185278846125e-06	0.000877652	Up 28 ZZm
PER3	period circadian clock 3	1.36912	6.26913	39.9031	5.27738450410017e-05	0.00345137	Up 28 ZZm
FAT4	FAT atypical cadherin 4	1.3731	5.56325	32.7382	0.000125286	0.00607025	Up 28 ZZm
GRAMD4	GRAM domain containing 4	1.40058	6.08509	38.5335	6.16347847843571e-05	0.00382617	Up 28 ZZm
ARHGEF10	Rho guanine nucleotide exchange factor 10	1.40617	6.90425	58.646	8.91289339360208e-06	0.00104819	Up 28 ZZm
LOC110089237	serine/threonine-protein kinase Sgk3	1.40654	4.6381	37.0393	7.33800517368011e-05	0.00425604	Up 28 ZZm
CBX4	chromobox 4	1.43517	5.57111	50.2075	1.85241706384723e-05	0.00176279	Up 28 ZZm
BMP2K	BMP2 inducible kinase	1.43768	5.69132	31.7393	0.000142959	0.00668208	Up 28 ZZm
AFAP1	actin filament associated protein 1	1.46892	7.18277	43.239	3.67856319471394e-05	0.00275753	Up 28 ZZm
GPSM1	G-protein signaling modulator 1	1.48895	7.32654	39.3497	5.61603276579576e-05	0.00358434	Up 28 ZZm
EPB41L5	erythrocyte membrane protein band 4.1 like 5	1.49883	5.97065	30.7839	0.000162678	0.00725976	Up 28 ZZm
MYO1D	myosin ID	1.50002	6.40444	49.8033	1.92335033414096e-05	0.00179799	Up 28 ZZm
KANK1	KN motif and ankyrin repeat domains 1	1.5241	5.25035	46.9178	2.53417704335305e-05	0.00216175	Up 28 ZZm
SNX33	sorting nexin 33	1.52451	5.43327	28.3405	0.00022966	0.00912349	Up 28 ZZm
LRP11	LDL receptor related protein 11	1.56526	5.34189	41.8814	4.24858970706302e-05	0.00299118	Up 28 ZZm
SLC16A14	solute carrier family 16 member 14	1.58121	3.40575	30.6551	0.000165576	0.007289	Up 28 ZZm
TLE4	transducin like enhancer of split 4	1.59552	6.07768	72.2681	3.24681979718918e-06	0.000586346	Up 28 ZZm
SEC14L2	SEC14 like lipid binding 2	1.59863	5.00012	33.2456	0.000117302	0.00578931	Up 28 ZZm
KYAT3	kynurenine aminotransferase 3	1.60813	5.90853	27.4281	0.00026271	0.00996418	Up 28 ZZm
SYNJ1	synaptojanin 1	1.6109	6.16645	27.7296	0.000251201	0.0097131	Up 28 ZZm
TMEM47	transmembrane protein 47	1.6207	5.10508	33.4564	0.000114163	0.00571904	Up 28 ZZm
PAPSS1	3'-phosphoadenosine 5'-phosphosulfate synthase 1	1.62698	7.24163	42.0535	4.17085028044472e-05	0.00299118	Up 28 ZZm
KIAA1257	KIAA1257 ortholog	1.65249	3.74839	38.1107	6.47174255669217e-05	0.00395573	Up 28 ZZm
OPLAH	5-oxoprolinase (ATP-hydrolysing)	1.65605	6.29144	28.324	0.000230211	0.00912349	Up 28 ZZm
PARP8	poly(ADP-ribose) polymerase family member 8	1.66358	3.91654	46.0238	2.76811516341951e-05	0.00227179	Up 28 ZZm
SYBU	syntabulin	1.66463	3.65189	30.7218	0.000164067	0.00727902	Up 28 ZZm
ASAP1	ArfGAP with SH3 domain	1.67648	4.16768	33.6328	0.000111611	0.00566918	Up 28 ZZm
ADGRG1	adhesion G protein-coupled receptor G1	1.69807	6.80512	41.8514	4.2623398788143e-05	0.00299118	Up 28 ZZm
PALM	paralemmin	1.71108	6.11947	34.6419	9.82445280999084e-05	0.00522175	Up 28 ZZm
CUNH14orf79	chromosome unknown C14orf79 homolog	1.72484	5.57036	37.1277	7.26161707006853e-05	0.00423654	Up 28 ZZm
ALS2CL	ALS2 C-terminal like	1.72519	6.20656	27.7878	0.000249048	0.00967695	Up 28 ZZm
CARNS1	carnosine synthase 1	1.73591	7.49471	59.0051	8.65722306479942e-06	0.00104018	Up 28 ZZm
CDC42SE2	CDC42 small effector 2	1.73836	4.44936	28.6348	0.000220062	0.00889878	Up 28 ZZm
CHADL	chondroadherin like	1.73894	5.09467	35.6806	8.64137753835155e-05	0.00480171	Up 28 ZZm
PSAT1	phosphoserine aminotransferase 1	1.7394	5.27437	27.6476	0.000254271	0.00976849	Up 28 ZZm
USP32	ubiquitin specific peptidase 32	1.74579	5.61756	31.2123	0.000153464	0.00702674	Up 28 ZZm
CGN	cingulin	1.74919	5.63031	37.109	7.27771303799087e-05	0.00423654	Up 28 ZZm
MICAL1	microtubule associated monooxygenase	1.78392	5.79102	33.8292	0.000108849	0.00559815	Up 28 ZZm
GPT2	glutamic--pyruvic transaminase 2	1.7858	4.42315	33.2636	0.00011703	0.00578931	Up 28 ZZm
BICDL1	BICD family like cargo adaptor 1	1.79101	5.28343	35.0845	9.29834644769372e-05	0.00506059	Up 28 ZZm
IRF6	interferon regulatory factor 6	1.80976	4.4262	46.8252	2.55731559470762e-05	0.00216175	Up 28 ZZm
GALNT18	polypeptide N-acetylgalactosaminyltransferase 18	1.81622	5.24733	30.8756	0.000160652	0.00719179	Up 28 ZZm
UNC5B	unc-5 netrin receptor B	1.83424	5.83107	30.3071	0.000173713	0.00754276	Up 28 ZZm
CCDC69	coiled-coil domain containing 69	1.83905	3.37968	34.2061	0.000103772	0.0054248	Up 28 ZZm
ITPR3	inositol 1	1.87159	6.11398	39.7283	5.3816442884012e-05	0.00349082	Up 28 ZZm
LOC110074057	amine oxidase [flavin-containing] A-like	1.87819	5.75709	63.3953	6.13705260662288e-06	0.000877652	Up 28 ZZm
LOC110079872	protein FAM19A5-like	1.88182	4.05562	42.1655	4.12117818786996e-05	0.00299118	Up 28 ZZm
RAB11FIP3	RAB11 family interacting protein 3	1.90583	5.78328	39.2395	5.68652300094826e-05	0.00361481	Up 28 ZZm
GCA	grancalcin	1.94219	5.5556	58.8442	8.77070328196565e-06	0.00104018	Up 28 ZZm
NEDD9	neural precursor cell expressed	1.94741	4.93193	43.331	3.64330420252455e-05	0.00275711	Up 28 ZZm
LOC110080203	sestrin-3-like	1.95127	4.6806	30.2675	0.000174668	0.00756356	Up 28 ZZm
TGIF1	TGFB induced factor homeobox 1	1.97526	5.77073	56.9268	1.02673869897912e-05	0.00114908	Up 28 ZZm
FRY	FRY microtubule binding protein	1.97758	5.34169	42.1679	4.12007754224537e-05	0.00299118	Up 28 ZZm
PEAK1	pseudopodium enriched atypical kinase 1	1.97796	5.98928	37.3754	7.05232216782118e-05	0.00413563	Up 28 ZZm
MYL9	myosin light chain 9	1.99284	8.54356	44.7773	3.13824078848809e-05	0.00246896	Up 28 ZZm
TEX33	testis expressed 33	2.00927	2.90176	35.8658	8.44855462870884e-05	0.00474433	Up 28 ZZm
PDGFA	platelet derived growth factor subunit A	2.02773	7.79541	34.5769	9.90465647030006e-05	0.00523556	Up 28 ZZm
CORO2A	coronin 2A	2.04955	3.3113	31.7537	0.000142684	0.00668208	Up 28 ZZm
LOC110086297	arf-GAP with Rho-GAP domain	2.0508	5.48525	122.537	2.26740410074253e-07	0.000131447	Up 28 ZZm
FAM83B	family with sequence similarity 83 member B	2.06501	4.63255	41.4957	4.42917568959322e-05	0.00307373	Up 28 ZZm
ERBB3	erb-b2 receptor tyrosine kinase 3	2.08733	4.10927	41.8863	4.24635946561758e-05	0.00299118	Up 28 ZZm
ACY1	aminoacylase 1	2.11852	5.86289	33.6296	0.000111657	0.00566918	Up 28 ZZm
RHOBTB3	Rho related BTB domain containing 3	2.11943	3.13373	29.4185	0.000196728	0.00822735	Up 28 ZZm
CUNH17orf75	chromosome unknown C17orf75 homolog	2.12258	4.84442	37.8356	6.68216461695168e-05	0.00403776	Up 28 ZZm
LOC110090193	A.superbus venom factor 1-like	2.15831	6.58935	45.265	2.98685502689617e-05	0.0024095	Up 28 ZZm
SMAD7	SMAD family member 7	2.1594	5.00466	51.0021	1.72180355785647e-05	0.00169673	Up 28 ZZm
RUSC2	RUN and SH3 domain containing 2	2.16272	4.4676	41.1788	4.58431037034244e-05	0.00312678	Up 28 ZZm
PTCH1	patched 1	2.16473	5.52317	49.9496	1.89731670576503e-05	0.00178415	Up 28 ZZm
NT5DC2	5'-nucleotidase domain containing 2	2.19254	4.69112	61.2594	7.23612127283483e-06	0.000950384	Up 28 ZZm
CTHRC1	collagen triple helix repeat containing 1	2.20423	5.93064	38.588	6.12501926258472e-05	0.00381721	Up 28 ZZm
SLC27A6	solute carrier family 27 member 6	2.20503	3.18628	37.4028	7.02965404310265e-05	0.00413563	Up 28 ZZm
PAK5	p21 (RAC1) activated kinase 5	2.21459	2.51465	32.7874	0.000124485	0.0060499	Up 28 ZZm
LOC110091305	phospholipid phosphatase 3-like	2.22555	3.02661	41.8291	4.27257789761194e-05	0.00299118	Up 28 ZZm
LOC110078705	uncharacterized LOC110078705	2.23993	6.99416	51.3799	1.66351233937232e-05	0.00166268	Up 28 ZZm
SMS	spermine synthase	2.24555	5.65178	94.7132	8.44914927127084e-07	0.000285689	Up 28 ZZm
DNAH11	dynein axonemal heavy chain 11	2.25858	4.06142	50.9383	1.73188351555847e-05	0.00169673	Up 28 ZZm
SUSD3	sushi domain containing 3	2.27086	4.58101	44.9564	3.0816162522412e-05	0.00243647	Up 28 ZZm
GARNL3	GTPase activating Rap/RanGAP domain like 3	2.28504	6.3637	50.5423	1.79600806898626e-05	0.00172983	Up 28 ZZm
CNTN2	contactin 2	2.30659	4.99545	46.8862	2.54203865769568e-05	0.00216175	Up 28 ZZm
SH3TC2	SH3 domain and tetratricopeptide repeats 2	2.34527	6.86372	83.4779	1.5918666891875e-06	0.000428779	Up 28 ZZm
USP6NL	USP6 N-terminal like	2.35724	6.33203	64.7108	5.558019316512e-06	0.000849308	Up 28 ZZm
GFRA3	GDNF family receptor alpha 3	2.36223	4.99153	38.5997	6.11685707261137e-05	0.00381721	Up 28 ZZm
AIF1L	allograft inflammatory factor 1 like	2.37197	6.61427	41.3911	4.47969195855828e-05	0.00309448	Up 28 ZZm
LOC110077674	cilia- and flagella-associated protein 47-like	2.38333	3.40702	54.5202	1.25940591893581e-05	0.00132546	Up 28 ZZm
LOC110090242	glutathione S-transferase 3-like	2.40841	9.6214	60.6273	7.60482154949492e-06	0.000978865	Up 28 ZZm
PLEKHH1	pleckstrin homology	2.4109	4.17928	41.7782	4.29605212354632e-05	0.00299442	Up 28 ZZm
MAP3K21	mitogen-activated protein kinase kinase kinase 21	2.41457	5.81619	71.5757	3.40359719672082e-06	0.000597353	Up 28 ZZm
LOC110071143	uncharacterized LOC110071143	2.41477	3.12713	32.4329	0.0001304	0.00626075	Up 28 ZZm
TBC1D2	TBC1 domain family member 2	2.44044	4.87914	46.288	2.69644321789226e-05	0.00224703	Up 28 ZZm
LYPD6B	LY6/PLAUR domain containing 6B	2.44536	4.01741	35.3575	8.9904713852399e-05	0.0049137	Up 28 ZZm
SLC35F4	solute carrier family 35 member F4	2.4542	2.8752	31.5824	0.000145996	0.00680401	Up 28 ZZm
GALNT13	polypeptide N-acetylgalactosaminyltransferase 13	2.50253	2.93947	42.1474	4.12914060705049e-05	0.00299118	Up 28 ZZm
RAB11FIP4	RAB11 family interacting protein 4	2.54123	6.07139	77.4589	2.30780663584315e-06	0.000509725	Up 28 ZZm
NCF2	neutrophil cytosolic factor 2	2.5431	3.27961	46.0052	2.77326007540696e-05	0.00227179	Up 28 ZZm
PRKAA2	protein kinase AMP-activated catalytic subunit alpha 2	2.56239	4.38438	55.7277	1.13567362761604e-05	0.0012447	Up 28 ZZm
RFTN2	raftlin family member 2	2.57915	6.25994	62.5097	6.56703985057372e-06	0.000891995	Up 28 ZZm
LOC110078568	trans-1	2.5848	6.58198	30.6158	0.000166472	0.00729192	Up 28 ZZm
AMER2	APC membrane recruitment protein 2	2.59446	3.56547	30.7657	0.000163084	0.00725976	Up 28 ZZm
EPS8L2	EPS8 like 2	2.60578	4.33509	104.694	5.08300444033039e-07	0.000224955	Up 28 ZZm
LOC110079849	cytochrome P450 26B1	2.62548	5.09898	29.7902	0.000186688	0.00795401	Up 28 ZZm
FGFR3	fibroblast growth factor receptor 3	2.68008	3.54841	45.7047	2.85772320710198e-05	0.00232897	Up 28 ZZm
PDZD4	PDZ domain containing 4	2.72042	4.1255	29.0735	0.000206619	0.00852879	Up 28 ZZm
ARHGAP24	Rho GTPase activating protein 24	2.72204	7.19749	102.514	5.65747837004924e-07	0.000236602	Up 28 ZZm
DCLK1	doublecortin like kinase 1	2.72904	5.0711	104.08	5.23743070018284e-07	0.000224955	Up 28 ZZm
CCDC170	coiled-coil domain containing 170	2.75581	4.61833	79.8224	1.98874588462525e-06	0.000471719	Up 28 ZZm
DNAH17	dynein axonemal heavy chain 17	2.78154	2.4332	29.013	0.000208416	0.00858067	Up 28 ZZm
PAQR8	progestin and adipoQ receptor family member 8	2.79153	2.52213	38.3144	6.32106119017398e-05	0.00387854	Up 28 ZZm
PAQR6	progestin and adipoQ receptor family member 6	2.83263	3.64114	34.9592	9.44390179874072e-05	0.00510485	Up 28 ZZm
EMB	embigin	2.8638	3.73004	62.9654	6.34147483912146e-06	0.000884024	Up 28 ZZm
ACE	angiotensin I converting enzyme	2.90912	6.28433	65.1635	5.37383119760664e-06	0.000845554	Up 28 ZZm
SPATA13	spermatogenesis associated 13	2.91423	5.0976	65.4378	5.26576294481965e-06	0.000836835	Up 28 ZZm
FRZB	frizzled-related protein	2.9162	6.98714	76.1882	2.50416455679098e-06	0.000537446	Up 28 ZZm
DHH	desert hedgehog	2.92217	3.58615	63.6777	6.00694922517621e-06	0.000877652	Up 28 ZZm
CDH9	cadherin 9	2.925	2.01096	36.2431	8.07119652735183e-05	0.00456468	Up 28 ZZm
NCKAP1L	NCK associated protein 1 like	2.93294	4.9074	53.9969	1.31793119828587e-05	0.00137237	Up 28 ZZm
AFAP1L2	actin filament associated protein 1 like 2	2.96455	6.30934	90.2629	1.07666494816603e-06	0.000322837	Up 28 ZZm
MICAL2	microtubule associated monooxygenase	3.00898	6.02174	87.6988	1.24414500581731e-06	0.000360743	Up 28 ZZm
NCKAP5	NCK associated protein 5	3.01623	5.40245	152.784	7.19381160185116e-08	8.16600385547276e-05	Up 28 ZZm
DMRT1	doublesex and mab-3 related transcription factor 1	3.0245	6.35426	62.1848	6.73359698770889e-06	0.000901056	Up 28 ZZm
STK17B	serine/threonine kinase 17b	3.03834	5.55813	129.186	1.72514417377072e-07	0.000130552	Up 28 ZZm
CUX2	cut like homeobox 2	3.05325	6.79321	83.7431	1.56690078489475e-06	0.000428779	Up 28 ZZm
PSTPIP2	proline-serine-threonine phosphatase interacting protein 2	3.05454	6.75	63.9464	5.88619516772554e-06	0.000877652	Up 28 ZZm
WIF1	WNT inhibitory factor 1	3.13158	6.84553	27.8193	0.000247895	0.00965575	Up 28 ZZm
LOC110069860	ras-related and estrogen-regulated growth inhibitor-like protein	3.133	0.841469	35.9772	8.33500744995036e-05	0.00469716	Up 28 ZZm
LRP4	LDL receptor related protein 4	3.14219	6.23034	27.6097	0.000255707	0.00976849	Up 28 ZZm
CDO1	cysteine dioxygenase type 1	3.1625	7.09659	100.557	6.23973653976498e-07	0.000247905	Up 28 ZZm
ALDH1A3	aldehyde dehydrogenase 1 family member A3	3.16691	5.04209	64.8136	5.51556907852252e-06	0.000849308	Up 28 ZZm
LPAR3	lysophosphatidic acid receptor 3	3.17576	3.43836	40.4177	4.98387404274789e-05	0.00331396	Up 28 ZZm
ESR1	estrogen receptor 1	3.19142	6.46616	80.3899	1.92007533629614e-06	0.000462331	Up 28 ZZm
LGALS12	galectin 12	3.19382	7.01452	31.8929	0.00014006	0.00658528	Up 28 ZZm
SVEP1	sushi	3.21635	5.28931	34.2543	0.000103143	0.00540974	Up 28 ZZm
LOC110084991	serum amyloid P-component-like	3.22214	3.84389	75.7648	2.57393103929488e-06	0.000537446	Up 28 ZZm
LOC110071205	gametocyte-specific factor 1-like	3.25385	3.39152	51.0414	1.71562856284311e-05	0.00169673	Up 28 ZZm
USH1C	USH1 protein network component harmonin	3.2762	3.53832	99.6617	6.52951009984946e-07	0.00025309	Up 28 ZZm
TRABD2A	TraB domain containing 2A	3.31213	5.11239	47.5624	2.37991222296174e-05	0.00209864	Up 28 ZZm
SHISA8	shisa family member 8	3.33213	2.0482	31.3934	0.000149753	0.0068982	Up 28 ZZm
OTOGL	otogelin like	3.37362	3.3706	62.7688	6.43764419383402e-06	0.000889626	Up 28 ZZm
LOC110071605	protein Wnt-5a	3.43165	5.72839	79.4008	2.04165326788721e-06	0.000477146	Up 28 ZZm
LOC110086298	complement factor H-like	3.43687	6.1702	122.035	2.31596139058732e-07	0.000131447	Up 28 ZZm
TIAM2	T-cell lymphoma invasion and metastasis 2	3.47546	5.51273	125.904	1.97100083477913e-07	0.000131447	Up 28 ZZm
LOC110076821	carbonyl reductase [NADPH] 1-like	3.48504	5.96995	28.457	0.000225801	0.0090617	Up 28 ZZm
GABRG1	gamma-aminobutyric acid type A receptor gamma1 subunit	3.48555	2.71277	38.3618	6.28656400394732e-05	0.00387854	Up 28 ZZm
SFRP2	secreted frizzled related protein 2	3.532	5.86768	265.143	3.83127413204446e-09	2.02955361688168e-05	Up 28 ZZm
PRELP	proline and arginine rich end leucine rich repeat protein	3.54482	3.63981	52.5291	1.50001575125969e-05	0.00151836	Up 28 ZZm
SPINK2	serine peptidase inhibitor	3.56658	5.88099	134.491	1.39990819596074e-07	0.000111237	Up 28 ZZm
ST6GAL2	ST6 beta-galactoside alpha-2	3.60357	4.69585	46.2197	2.71475987003619e-05	0.00224703	Up 28 ZZm
DCDC2	doublecortin domain containing 2	3.6157	4.54944	28.3944	0.000227865	0.00912148	Up 28 ZZm
DLGAP1	DLG associated protein 1	3.61842	2.74748	59.2946	8.45742766206713e-06	0.00103389	Up 28 ZZm
FAM196A	family with sequence similarity 196 member A	3.63587	4.60055	60.5726	7.6377564989595e-06	0.000978865	Up 28 ZZm
SMOC2	SPARC related modular calcium binding 2	3.68754	2.71464	67.7591	4.44666035136571e-06	0.000743856	Up 28 ZZm
LOC110082405	protein Wnt-5a-like	3.73082	4.98059	50.0122	1.88629033039019e-05	0.00178415	Up 28 ZZm
NANOS1	nanos C2HC-type zinc finger 1	3.73575	4.70281	125.474	2.00622064058551e-07	0.000131447	Up 28 ZZm
SORBS2	sorbin and SH3 domain containing 2	3.74958	4.45388	30.1974	0.000176374	0.00761666	Up 28 ZZm
LOC110069890	regulator of G-protein signaling 8-like	3.78283	6.2491	71.8748	3.33480788531059e-06	0.000595469	Up 28 ZZm
LOC110090958	sperm acrosome membrane-associated protein 4-like	3.78594	4.0601	46.4722	2.64774375052974e-05	0.00222635	Up 28 ZZm
SLC35D2	solute carrier family 35 member D2	3.80892	2.42796	42.3965	4.0208475320946e-05	0.00298595	Up 28 ZZm
LOC110069865	toll-like receptor 2	3.84386	3.87469	148.399	8.37910360838008e-08	8.59417028413098e-05	Up 28 ZZm
LOC110087774	tyrosine-protein phosphatase non-receptor type 13-like	3.92067	3.70506	67.3595	4.57632182896544e-06	0.000749762	Up 28 ZZm
DOCK5	dedicator of cytokinesis 5	3.93113	5.05156	75.9341	2.54576366988253e-06	0.000537446	Up 28 ZZm
PIK3R6	phosphoinositide-3-kinase regulatory subunit 6	3.94083	4.25803	91.081	1.02892585432823e-06	0.000314456	Up 28 ZZm
S100A1	S100 calcium binding protein A1	3.94803	8.001	34.5675	9.91632931945207e-05	0.00523556	Up 28 ZZm
LOC110069894	uncharacterized LOC110069894	3.96081	4.35309	97.2496	7.39257939982429e-07	0.000267456	Up 28 ZZm
PLS1	plastin 1	4.00042	4.18596	135.35	1.35432416326631e-07	0.000111237	Up 28 ZZm
LOC110084970	protein Wnt-5a-like	4.00472	3.24709	28.3638	0.000228882	0.00912349	Up 28 ZZm
MYH15	myosin heavy chain 15	4.00735	6.59071	69.0902	4.04490484920641e-06	0.000683847	Up 28 ZZm
SLC5A11	solute carrier family 5 member 11	4.01177	3.09274	60.6853	7.5700884362512e-06	0.000978865	Up 28 ZZm
RTBDN	retbindin	4.03978	5.73073	122.879	2.23500978123202e-07	0.000131447	Up 28 ZZm
SAMD7	sterile alpha motif domain containing 7	4.04773	0.590771	32.8328	0.000123749	0.0060326	Up 28 ZZm
TNFRSF6B	TNF receptor superfamily member 6b	4.05516	4.11537	69.1853	4.01787727056775e-06	0.000683847	Up 28 ZZm
HSPB2	heat shock protein family B (small) member 2	4.06293	5.14105	65.592	5.20610916698933e-06	0.000835712	Up 28 ZZm
SLC16A12	solute carrier family 16 member 12	4.07018	4.48218	39.7977	5.33999848890061e-05	0.003478	Up 28 ZZm
SCD	stearoyl-CoA desaturase	4.07193	3.2493	40.7272	4.81660415019675e-05	0.00322977	Up 28 ZZm
LOC110086222	complement factor H-like	4.09242	5.79747	53.9681	1.32124891385901e-05	0.00137237	Up 28 ZZm
FBLN7	fibulin 7	4.09373	2.88293	45.209	3.00378919417724e-05	0.00241092	Up 28 ZZm
SOX9	SRY-box 9	4.29255	8.06969	117.111	2.86339505242755e-07	0.00015399	Up 28 ZZm
VEPH1	ventricular zone expressed PH domain containing 1	4.29315	4.27494	74.8662	2.72973150929888e-06	0.000542261	Up 28 ZZm
LOC110069795	uncharacterized LOC110069795	4.32251	12.5681	47.5178	2.39021732390274e-05	0.00209864	Up 28 ZZm
HCRTR2	hypocretin receptor 2	4.35578	1.65084	59.0956	8.5941580406984e-06	0.00104018	Up 28 ZZm
MAPK4	mitogen-activated protein kinase 4	4.36453	1.81676	42.0308	4.18099405092e-05	0.00299118	Up 28 ZZm
PLCB1	phospholipase C beta 1	4.39454	6.40746	158.535	5.92569033986834e-08	7.24392852932213e-05	Up 28 ZZm
MMD2	monocyte to macrophage differentiation associated 2	4.418	3.35862	55.3546	1.17231302657996e-05	0.00125881	Up 28 ZZm
FAM46A	family with sequence similarity 46 member A	4.5082	6.68222	147.491	8.65257516650488e-08	8.59417028413098e-05	Up 28 ZZm
NRCAM	neuronal cell adhesion molecule	4.52189	4.64648	94.852	8.38689442310744e-07	0.000285689	Up 28 ZZm
RBM47	RNA binding motif protein 47	4.56735	4.56974	116.768	2.90694000969409e-07	0.00015399	Up 28 ZZm
LOC110087773	FERM and PDZ domain-containing protein 2-like	4.62947	2.69138	34.131	0.00010476	0.00544132	Up 28 ZZm
LOC110079130	slit homolog 1 protein-like	4.67507	1.37491	40.8385	4.75810361393137e-05	0.00320406	Up 28 ZZm
MYBPC3	myosin binding protein C	4.6791	3.72648	32.464	0.000129867	0.00625407	Up 28 ZZm
ITM2C	integral membrane protein 2C	4.77567	4.72095	71.5031	3.42053568189973e-06	0.000597353	Up 28 ZZm
LOC110074027	galactosylgalactosylxylosylprotein 3-beta-glucuronosyltransferase 1-like	4.8896	6.92476	91.9653	9.8009898364304e-07	0.000311173	Up 28 ZZm
AMH	anti-Mullerian hormone	4.95094	10.7936	62.5218	6.56091350924882e-06	0.000891995	Up 28 ZZm
FAP	fibroblast activation protein alpha	4.99555	4.2126	28.7303	0.000217051	0.00884454	Up 28 ZZm
SULT2B1	sulfotransferase family 2B member 1	5.03294	3.68296	73.088	3.0720553321719e-06	0.000567687	Up 28 ZZm
CNTN1	contactin 1	5.05815	4.5407	91.6242	9.98605128872619e-07	0.000311173	Up 28 ZZm
FRMD3	FERM domain containing 3	5.08253	3.05856	126.534	1.92071257184937e-07	0.000131447	Up 28 ZZm
MLIP	muscular LMNA interacting protein	5.12212	1.76989	44.0873	3.36812907400465e-05	0.00259836	Up 28 ZZm
MET	MET proto-oncogene	5.28772	6.86935	222.858	9.73500055863835e-09	2.21012326968401e-05	Up 28 ZZm
LRRC31	leucine rich repeat containing 31	5.39567	2.57992	62.1588	6.74714374584987e-06	0.000901056	Up 28 ZZm
LOC110071262	complement C3-like	5.41641	1.19728	43.7181	3.49928622019547e-05	0.00267359	Up 28 ZZm
FMOD	fibromodulin	5.44954	8.40729	87.6379	1.24848077635057e-06	0.000360743	Up 28 ZZm
GRM1	glutamate metabotropic receptor 1	5.45712	1.83067	28.6352	0.000220048	0.00889878	Up 28 ZZm
LOC110074603	group 10 secretory phospholipase A2-like	5.5473	3.46674	100.753	6.1783824207461e-07	0.000247905	Up 28 ZZm
C8B	complement C8 beta chain	5.65616	5.23183	108.028	4.33154971969296e-07	0.000202462	Up 28 ZZm
PLP1	proteolipid protein 1	5.77567	3.71216	226.841	8.85462159978192e-09	2.21012326968401e-05	Up 28 ZZm
GCNT7	glucosaminyl (N-acetyl) transferase family member 7	5.7873	2.97392	82.7855	1.65929771097919e-06	0.000435027	Up 28 ZZm
NKX3-1	NK3 homeobox 1	5.97701	6.19766	177.41	3.27503019090858e-08	5.20467797939192e-05	Up 28 ZZm
COL9A1	collagen type IX alpha 1 chain	6.21113	7.48933	96.2957	7.77058700254228e-07	0.000274423	Up 28 ZZm
COL9A3	collagen type IX alpha 3 chain	6.41012	6.39137	396.978	4.29493758706839e-10	6.82551481336908e-06	Up 28 ZZm
C2CD4D	C2 calcium dependent domain containing 4D	6.69007	3.86621	60.1121	7.9218106931191e-06	0.000999154	Up 28 ZZm
RHCG	Rh family C glycoprotein	7.7393	5.53418	195.111	1.97802157923032e-08	3.4927465485698e-05	Up 28 ZZm
LOC110070845	A.superbus venom factor 1-like	7.90286	7.13394	171.19	3.95455775410607e-08	5.23715265235447e-05	Up 28 ZZm
HSD17B3	hydroxysteroid 17-beta dehydrogenase 3	9.13515	5.52537	92.6532	9.44003225729614e-07	0.000306165	Up 28 ZZm
LOC110077957	A.superbus venom factor 1-like	10.1772	4.44674	229.616	8.29660788732211e-09	2.21012326968401e-05	Up 28 ZZm
